# Supplementary material for: ftmsRanalysis: An R package for exploratory data analysis and interactive visualization of FT-MS data
Source: PLoS Comput Biol. 2020 Mar 16;16(3):e1007654. doi: 10.1371/journal.pcbi.1007654 (PMC7098629; doi:10.1371/journal.pcbi.1007654)
Supplement: S1 File — (XLSX) [file pcbi.1007654.s001.xlsx]

## Sheet: e_data
Mass	EM0011_sample	EM0013_sample	EM0015_sample	EM0017_sample	EM0019_sample	EM0061_sample	EM0063_sample	EM0065_sample	EM0067_sample	EM0069_sample	EW0111_sample	EW0113_sample	EW0115_sample	EW0117_sample	EW0119_sample	EW0161_sample	EW0163_sample	EW0165_sample	EW0167_sample	EW0169_sample
98.4924	0	0	0	0	0	1.19797e+06	0	0	0	2535836	0	0	3.63605e+06	0	0	0	0	0	0	0
98.8321	0	13070372	0	16120890	21228496	0	12305626	10984102	0	38329628	0	8.07091e+06	0	3.96523e+06	0	0	0	0	1.59812e+06	0
98.8322	5524739	0	23999328	0	0	30656158	0	0	12664590	0	21416774	0	38608164	0	2.43933e+06	0	0	0	0	0
101.706	0	0	0	0	0	0	0	0	0	0	0	0	0	0	0	0	0	16443347	0	0
103.347	0	0	0	0	0	0	0	0	0	0	0	0	0	0	1.15355e+06	0	0	0	0	0
103.723	0	0	0	0	0	0	0	0	0	0	1.30997e+06	0	0	0	0	0	0	0	0	0
103.724	0	0	0	0	0	0	0	0	0	0	2793363	0	0	0	0	0	0	0	0	0
103.726	0	0	0	0	0	0	0	0	0	0	1233039	0	0	0	0	0	0	0	0	0
104.423	0	0	0	0	0	0	1.04577e+06	0	0	0	0	0	0	0	0	0	0	0	0	0
104.462	0	0	0	0	0	0	0	0	0	0	0	0	1.03698e+06	0	0	0	0	0	0	0
104.572	0	0	0	0	0	0	0	0	0	0	0	0	0	1.03056e+06	0	0	0	0	0	0
104.662	0	0	0	0	0	0	0	0	0	0	0	0	0	1071321	0	0	0	0	0	0
105.038	0	0	0	0	0	0	0	0	0	0	1.11068e+06	0	0	0	0	0	0	0	0	0
105.086	0	0	0	0	0	0	0	0	0	0	0	0	0	0	0	0	0	0	1.05409e+06	0
105.125	0	1031124	0	0	0	0	0	0	0	0	0	0	0	0	0	0	0	0	0	0
105.137	0	0	0	0	0	0	0	0	0	0	0	1126688	0	0	0	0	0	0	0	0
105.149	0	0	0	0	0	1.05397e+06	0	0	0	0	0	0	0	0	0	0	0	0	0	0
105.198	0	0	0	0	0	0	0	0	0	0	0	0	0	0	0	0	0	0	1039785	0
105.204	0	0	0	0	0	0	0	0	0	0	0	0	0	0	0	0	0	0	0	1.08932e+06
105.237	0	0	0	0	0	0	0	0	0	0	1.24295e+06	0	0	0	0	0	0	0	0	0
105.341	0	0	0	0	0	0	0	0	0	0	0	0	0	0	1.03899e+06	0	0	0	0	0
105.686	1.08568e+06	0	0	0	0	0	0	0	0	0	0	0	0	0	0	0	0	0	0	0
105.751	1.05319e+06	0	0	0	0	0	0	0	0	0	0	0	0	0	0	0	0	0	0	0
105.805	0	1.09418e+06	0	0	0	0	0	0	0	0	0	0	0	0	0	0	0	0	0	0
105.837	0	0	0	0	0	0	0	0	0	0	0	0	0	0	0	0	0	0	1.0312e+06	0
105.934	0	0	0	0	0	0	0	0	0	0	0	0	0	0	0	0	1.03429e+06	0	0	0
105.948	0	0	0	0	1.03515e+06	0	0	0	0	0	0	0	0	0	0	0	0	0	0	0
106.032	0	0	0	0	0	0	0	0	0	0	0	0	0	1125272	0	0	0	0	0	0
106.086	0	0	0	1.05619e+06	0	0	0	0	0	0	0	0	0	0	0	0	0	0	0	0
106.102	0	1.04793e+06	0	0	0	0	0	0	0	0	0	0	0	0	0	0	0	0	0	0
106.274	0	0	0	1.05048e+06	0	0	0	0	0	0	0	0	0	0	0	0	0	0	0	0
106.309	0	0	1.1154e+06	0	0	0	0	0	0	0	0	0	0	0	0	0	0	0	0	0
106.322	0	0	0	0	0	1.02659e+06	0	0	0	0	0	0	0	0	0	0	0	0	0	0
106.37	0	0	0	0	0	0	0	0	0	0	1027620	0	0	0	0	0	0	0	0	0
106.375	0	0	0	0	0	0	0	0	0	0	0	0	0	0	0	0	0	0	1.09994e+06	0
106.395	0	0	0	0	0	0	0	0	0	0	0	0	0	1.04034e+06	0	0	0	0	0	0
106.465	0	1137417	0	0	0	0	0	0	0	0	0	0	0	0	0	0	0	0	0	0
106.574	0	0	0	0	0	0	0	0	0	0	0	1.02946e+06	0	0	0	0	0	0	0	0
106.578	0	0	0	0	0	0	0	0	0	1.05368e+06	0	0	0	0	0	0	0	0	0	0
106.64	0	0	0	0	0	0	0	0	0	0	0	0	0	0	0	0	0	0	0	1.05027e+06
106.675	0	0	0	0	0	0	0	0	0	0	0	0	0	0	0	1106185	0	0	0	0
106.684	0	0	0	0	0	0	0	0	0	0	0	0	0	1.05988e+06	0	0	0	0	0	0
106.689	0	0	0	0	0	0	0	0	0	0	0	0	0	0	0	0	0	1.03542e+06	0	0
106.698	0	0	0	0	1.18575e+06	0	0	0	0	0	0	0	0	0	0	0	0	0	0	0
106.699	0	0	0	0	0	0	0	0	0	0	0	0	0	0	0	0	1.03372e+06	0	0	0
106.73	0	0	1.02752e+06	0	0	0	0	0	0	0	0	0	0	0	0	0	0	0	0	0
106.897	0	0	0	0	0	0	0	1.39012e+06	0	0	0	0	0	0	0	0	0	0	0	0
106.964	1.05623e+06	0	0	0	0	0	0	0	0	0	0	0	0	0	0	0	0	0	0	0
106.973	0	0	0	0	0	0	0	0	0	0	0	0	0	0	1.09155e+06	0	0	0	0	0
107	0	0	0	0	0	1094160	0	0	0	0	0	0	0	0	0	0	0	0	0	0
107.01	0	0	0	0	0	1.02652e+06	0	0	0	0	0	0	0	0	0	0	0	0	0	0
107.054	0	0	0	0	0	0	0	0	0	0	1.03584e+06	0	0	0	0	0	0	0	0	0
107.101	0	0	0	0	0	0	0	0	0	0	0	0	0	0	0	0	0	0	1.0694e+06	0
107.125	0	0	0	0	0	0	1.14104e+06	0	0	0	0	0	0	0	0	0	0	0	0	0
107.148	0	0	0	0	0	0	1072030	0	0	0	0	0	0	0	0	0	0	0	0	0
107.173	0	0	0	0	0	0	0	0	0	0	0	0	0	1.0278e+06	0	0	0	0	0	0
107.24	0	0	0	0	0	0	1.158e+06	0	0	0	0	0	0	0	0	0	0	0	0	0
107.252	0	0	0	0	1.0526e+06	0	0	0	0	0	0	0	0	0	0	0	0	0	0	0
107.283	0	0	0	0	0	0	0	0	1.06371e+06	0	0	0	0	0	0	0	0	0	0	0
107.304	0	0	0	0	0	0	0	1.0588e+06	0	0	0	0	0	0	0	0	0	0	0	0
107.327	0	0	0	0	0	0	0	0	0	0	0	0	1.05187e+06	0	0	0	0	0	0	0
107.343	0	0	0	0	0	0	0	0	0	0	0	0	0	1.05686e+06	0	0	0	0	0	0
107.411	0	0	0	0	0	0	0	0	0	0	0	0	0	0	0	0	0	1.03575e+06	0	0
107.438	0	0	0	0	0	0	0	0	0	0	0	0	0	0	0	0	0	1.113e+06	0	0
107.461	0	0	0	0	0	0	0	0	0	0	0	0	0	0	1072850	0	0	0	0	0
107.476	0	0	0	0	0	0	0	0	0	0	0	0	0	0	0	0	0	1.02613e+06	0	0
107.492	0	0	0	0	0	0	0	0	1.11903e+06	0	0	0	0	0	0	0	0	0	0	0
107.561	0	0	0	0	0	0	0	0	0	0	0	0	0	0	0	0	0	0	0	1.19932e+06
107.59	0	0	0	0	0	0	1.03886e+06	0	0	0	0	0	0	0	0	0	0	0	0	0
107.633	0	0	0	0	0	0	0	0	0	0	0	0	1.20208e+06	0	0	0	0	0	0	0
107.643	0	0	0	0	0	0	0	1.04433e+06	0	0	0	0	0	0	0	0	0	0	0	0
107.675	0	0	0	0	1.12478e+06	0	0	0	0	0	0	0	0	0	0	0	0	0	0	0
107.69	0	0	0	0	0	1.07414e+06	0	0	0	0	0	0	0	0	0	0	0	0	0	0
107.751	0	0	0	0	0	1.14307e+06	0	0	0	0	0	0	0	0	0	0	0	0	0	0
107.777	0	0	0	0	0	1.06873e+06	0	0	0	0	0	0	0	0	0	0	0	0	0	0
107.815	0	0	0	0	0	0	0	0	0	0	0	0	0	0	0	0	0	1.23549e+06	0	0
107.852	0	0	0	0	0	0	0	0	0	0	0	1.10897e+06	0	0	0	0	0	0	0	0
107.865	0	0	0	0	0	1.10396e+06	0	0	0	0	0	0	0	0	0	0	0	0	0	0
107.918	0	0	0	0	0	0	0	0	0	0	0	0	0	0	0	1037212	0	0	0	0
107.968	0	0	0	0	0	0	0	0	0	0	0	0	0	0	1.08119e+06	0	0	0	0	0
108.013	0	0	0	0	0	0	0	0	0	0	0	0	1.03968e+06	0	0	0	0	0	0	0
108.033	0	0	0	0	0	0	0	0	0	0	0	0	0	0	0	0	0	0	0	1.02802e+06
108.068	0	0	0	0	0	0	0	0	0	1.07277e+06	0	0	0	0	0	0	0	0	0	0
108.09	0	0	0	0	0	0	0	0	0	0	0	0	0	0	0	0	0	1.11897e+06	0	0
108.108	0	0	0	0	0	0	0	0	0	0	0	0	0	0	0	0	1.06259e+06	0	0	0
108.127	0	0	0	1256824	0	0	0	0	0	0	0	0	0	0	0	0	0	0	0	0
108.143	0	0	0	0	0	0	0	0	0	0	1131055	0	0	0	0	0	0	0	0	0
108.164	0	0	0	0	0	0	0	0	0	0	1.11997e+06	0	0	0	0	0	0	0	0	0
108.192	0	0	0	0	0	0	0	0	0	0	0	1.0571e+06	0	0	0	0	0	0	0	0
108.213	0	0	0	0	0	0	0	0	1.0805e+06	0	0	0	0	0	0	0	0	0	0	0
108.248	0	0	0	0	0	0	0	0	0	0	0	1.04501e+06	0	0	0	0	0	0	0	0
108.268	0	0	0	0	0	0	0	1.0291e+06	0	0	0	0	0	0	0	0	0	0	0	0
108.301	0	0	0	0	0	0	0	0	0	0	0	0	1.0505e+06	0	0	0	0	0	0	0
108.312	0	0	0	0	0	0	0	0	0	0	0	0	0	0	0	0	0	0	0	1.04224e+06
108.329	0	0	0	0	0	0	0	0	0	0	0	0	0	0	1.14642e+06	0	0	0	0	0
108.347	0	0	0	0	0	0	0	0	0	0	0	0	0	0	0	0	0	0	1.11083e+06	0
108.391	0	0	0	0	0	0	1.04082e+06	0	0	0	0	0	0	0	0	0	0	0	0	0
108.395	0	0	0	0	0	0	0	0	0	0	1.77549e+06	0	0	0	0	0	0	0	0	0
108.398	0	0	0	0	0	0	0	0	0	0	1400388	0	0	0	1.05328e+06	0	0	0	0	0
108.442	0	0	0	0	0	0	0	0	0	0	0	1.18991e+06	0	0	0	0	0	0	0	0
108.446	0	1.02725e+06	0	0	0	0	0	0	0	0	0	0	0	0	0	0	0	0	0	0
108.549	0	0	0	0	0	0	0	0	0	0	0	0	0	0	0	0	0	1.04121e+06	0	0
108.563	0	0	0	0	0	0	0	0	0	0	0	0	0	0	0	0	0	0	0	1.04798e+06
108.6	0	0	0	1.02902e+06	0	0	0	0	0	0	0	0	0	0	0	0	0	0	0	0
108.603	0	0	0	0	0	0	0	0	0	0	0	0	0	0	0	0	1.11859e+06	0	0	0
108.614	0	0	0	0	0	1.03965e+06	0	0	0	0	0	0	0	0	0	0	0	0	0	0
108.695	0	0	0	0	0	0	0	0	0	0	0	0	0	1.13861e+06	0	0	0	0	0	0
108.695	0	0	0	0	0	0	0	0	0	0	0	0	0	0	0	0	0	0	0	1.07095e+06
108.701	0	0	0	0	0	0	0	1.06585e+06	0	0	0	0	0	0	0	0	0	0	0	0
108.718	0	0	0	0	0	0	0	0	0	1.03889e+06	0	0	0	0	0	0	0	0	0	0
108.728	0	0	0	0	0	1.03519e+06	0	0	0	0	0	0	0	0	0	0	0	0	0	0
108.729	0	0	0	0	0	0	0	0	0	0	1.16366e+06	0	0	0	0	0	0	0	0	0
108.733	0	0	0	0	0	0	0	0	0	0	0	1.0352e+06	0	0	0	0	0	0	0	0
108.764	0	0	0	0	0	0	0	0	0	0	0	0	0	0	0	0	1.04919e+06	0	0	0
108.77	0	0	0	0	0	0	0	0	0	0	1.06183e+06	0	0	0	0	0	0	0	0	0
108.78	0	0	0	0	0	0	0	0	0	0	0	0	0	0	0	0	0	0	0	1.05959e+06
108.782	0	0	0	0	1084043	0	0	0	0	0	0	0	0	0	0	0	0	0	0	0
108.791	0	0	0	0	0	0	0	0	0	0	0	0	0	1076050	0	0	0	0	0	0
108.805	0	0	0	0	0	0	0	0	0	0	1.09938e+06	0	0	0	0	0	0	0	0	0
108.807	0	0	0	0	0	0	0	0	0	0	0	0	0	0	0	0	0	0	1.02793e+06	0
108.807	0	0	0	0	0	0	0	0	0	0	1.04242e+06	0	0	0	0	0	0	0	0	0
108.812	0	0	0	0	1.26714e+06	0	0	0	0	0	0	0	0	0	0	0	0	0	0	0
108.838	0	0	0	0	0	0	0	0	0	0	0	0	1062767	0	0	0	0	0	0	0
108.841	0	0	0	0	0	0	0	0	0	0	1.04664e+06	0	0	0	0	0	0	0	0	0
108.842	0	0	0	0	0	0	0	0	0	0	0	0	0	0	0	0	1.04819e+06	0	0	0
108.844	0	0	0	0	0	0	0	0	0	0	0	0	0	0	0	0	1.04504e+06	0	0	0
108.863	0	0	0	0	0	0	0	0	0	0	0	0	0	0	0	0	0	1.11363e+06	0	0
108.866	0	0	0	0	0	0	0	0	0	0	0	0	0	0	0	1.15326e+06	0	0	0	0
108.881	0	0	0	0	0	0	0	0	0	0	1.05282e+06	0	0	0	0	0	0	0	0	0
108.883	0	0	1.0646e+06	0	0	0	0	0	0	0	0	0	0	0	0	0	0	0	0	0
108.885	0	0	0	0	0	0	0	0	0	0	0	0	0	0	0	0	0	0	0	1.03627e+06
108.886	0	0	0	0	0	0	0	0	0	0	0	0	0	0	1.05037e+06	0	0	0	0	0
108.89	0	0	0	0	0	0	0	0	0	0	0	0	0	0	0	0	0	0	0	1.03632e+06
108.901	0	0	0	1.03946e+06	0	0	0	0	0	0	0	0	0	0	0	0	0	0	0	0
108.902	0	0	0	0	0	0	0	0	0	0	0	0	0	0	0	0	0	0	1.10815e+06	0
108.904	0	0	0	0	0	0	0	0	0	0	0	0	0	1.10266e+06	0	0	0	0	0	0
108.916	0	0	0	0	0	0	0	0	0	0	0	0	0	0	0	0	0	0	0	1088442
108.922	1.0399e+06	0	0	0	0	0	0	0	0	0	0	0	0	0	0	0	0	0	0	0
108.953	0	0	0	0	0	0	0	0	0	0	1079704	0	0	0	0	0	0	0	0	0
108.953	1.10217e+06	0	0	0	0	0	0	0	0	0	0	0	0	0	1061648	0	0	0	0	0
108.956	0	0	0	0	0	0	0	0	0	0	0	0	0	0	0	0	0	1.05178e+06	0	0
108.962	0	0	0	0	0	0	0	0	0	0	0	1.06817e+06	0	0	0	0	0	0	0	0
108.963	0	0	0	0	0	0	1065659	0	0	0	0	0	0	0	0	0	0	0	0	0
108.999	0	0	0	0	0	1.02614e+06	0	0	0	0	0	0	0	0	0	0	0	0	0	0
109.006	0	0	0	0	0	0	0	0	0	0	0	0	1.09666e+06	0	0	0	0	0	0	0
109.024	0	0	0	0	0	0	0	0	0	0	1113334	0	0	0	0	0	0	0	0	0
109.025	0	0	0	1.09856e+06	0	0	0	0	0	0	0	0	0	0	0	0	0	0	0	0
109.028	0	0	0	0	0	0	0	0	0	1.07487e+06	0	0	0	0	0	0	0	0	0	0
109.03	0	0	0	0	0	0	0	0	0	0	0	0	0	0	0	1.05151e+06	0	0	0	0
109.07	0	0	0	0	0	0	1.03141e+06	0	0	0	0	0	0	0	0	0	0	0	0	0
109.073	0	0	0	0	0	0	0	0	0	0	0	0	0	0	0	1.0298e+06	0	0	0	0
109.098	0	0	0	0	0	0	0	1.03015e+06	0	0	0	0	0	0	0	0	0	0	0	0
109.169	0	0	0	0	0	0	0	0	0	0	0	0	0	0	0	1.04127e+06	0	0	0	0
109.189	1.03683e+06	0	0	0	0	0	0	0	0	0	0	0	0	0	0	0	0	0	0	0
109.192	0	0	0	0	0	0	0	0	0	0	0	0	0	1.07889e+06	0	0	0	0	0	0
109.195	0	0	0	0	0	0	1.12199e+06	0	0	0	0	0	0	0	0	0	0	0	0	0
109.274	1.02603e+06	0	0	0	0	0	0	0	0	0	0	0	0	0	0	0	0	0	0	0
109.28	0	0	0	0	1.2834e+06	0	0	0	0	0	0	0	0	0	0	0	0	0	0	0
109.299	0	0	0	0	0	0	0	0	0	1.02711e+06	0	0	0	0	0	0	0	0	0	0
109.306	0	0	0	0	0	1.10235e+06	0	0	0	0	0	0	0	0	0	0	0	0	0	0
109.312	0	0	0	0	0	0	0	0	0	0	0	0	0	0	0	0	0	0	1.16848e+06	0
109.32	0	0	1102713	0	0	0	0	0	0	0	0	0	0	0	0	0	0	0	0	0
109.339	0	0	0	0	0	0	0	1056267	0	0	0	0	0	0	0	0	0	0	0	0
109.354	0	0	0	0	0	0	0	0	1.10063e+06	0	0	0	0	0	0	0	0	0	0	0
109.417	0	0	0	0	0	0	1.08484e+06	0	0	0	0	0	0	0	0	0	0	0	0	0
109.488	0	0	0	0	0	0	0	0	0	0	0	0	0	0	0	0	0	1.03487e+06	0	0
109.533	0	0	0	0	0	0	0	0	0	0	0	0	0	0	0	0	1.17241e+06	0	0	0
109.571	0	0	0	1.04053e+06	0	0	0	0	0	0	0	0	0	0	0	0	0	0	0	0
109.591	0	0	0	0	0	0	0	0	0	0	0	0	0	0	0	0	0	1.10711e+06	0	0
109.659	0	0	0	0	0	0	0	0	0	0	0	0	0	1124117	0	0	0	0	0	0
109.67	0	0	0	0	0	0	0	0	0	0	1.02491e+06	0	0	0	0	0	0	0	0	0
109.672	0	0	0	0	0	0	1.19863e+06	0	0	0	0	0	0	0	0	0	0	0	0	0
109.681	0	0	0	0	0	1.06675e+06	0	0	0	0	0	0	0	0	0	0	0	0	0	0
109.683	0	0	0	0	0	0	0	0	0	0	0	1.08485e+06	0	0	0	0	0	0	0	0
109.718	0	1.04385e+06	0	0	0	0	0	0	0	0	0	0	0	0	0	0	0	0	0	0
109.733	0	0	1.02903e+06	0	0	0	0	0	0	0	0	0	0	0	0	0	0	0	0	0
109.749	0	0	0	0	0	1.13254e+06	0	0	0	0	0	0	0	0	0	0	0	0	0	0
109.754	0	0	0	0	1.10445e+06	0	0	0	0	0	0	0	0	0	0	0	0	0	0	0
109.769	0	0	0	0	0	0	0	0	0	1.03358e+06	0	0	0	0	0	0	0	0	0	0
109.772	0	0	1.0903e+06	0	0	0	0	0	0	0	0	0	0	0	0	0	0	0	0	0
109.811	0	0	0	0	0	0	0	0	1.10959e+06	0	0	0	0	0	0	0	0	0	0	0
109.813	0	0	0	0	0	0	0	0	0	1.16462e+06	0	0	0	0	0	0	0	0	0	0
109.815	0	0	0	0	0	0	0	0	0	0	0	0	0	0	0	0	0	0	0	1.04866e+06
109.834	0	0	0	0	0	1.10003e+06	0	0	0	0	0	0	0	0	0	0	0	0	0	0
109.856	1.03367e+06	0	0	0	0	0	0	0	0	0	0	0	0	0	0	0	0	0	0	0
109.895	0	0	0	0	0	0	0	0	0	0	0	0	1.04387e+06	0	0	0	0	0	0	0
109.954	0	1.17411e+06	0	0	0	0	0	0	0	0	0	0	0	0	0	0	0	0	0	0
109.958	0	0	0	0	0	0	0	0	0	0	0	1.03242e+06	0	0	0	0	0	0	0	0
110.009	0	0	0	0	0	0	0	1196176	0	0	0	0	0	0	0	0	0	0	0	0
110.016	0	0	0	1.0458e+06	0	0	0	0	0	0	0	0	0	0	0	0	0	0	0	0
110.038	0	0	0	0	0	0	0	0	0	0	0	0	0	0	0	0	1.04477e+06	0	0	0
110.039	0	0	0	0	0	0	1.02974e+06	0	0	0	0	0	0	0	0	0	0	0	0	0
110.069	0	0	0	0	0	0	0	0	0	0	0	0	0	0	0	0	0	0	0	1.05717e+06
110.095	0	0	0	1.06194e+06	0	0	0	0	0	0	0	0	0	0	0	0	0	0	0	0
110.124	0	0	0	0	0	1.04331e+06	0	0	0	0	0	0	0	0	0	0	0	0	0	0
110.145	0	0	0	0	0	0	0	0	0	0	0	0	0	0	1.12538e+06	0	0	0	0	0
110.164	0	0	0	0	0	0	0	0	0	0	0	0	0	0	0	1.03357e+06	0	0	0	0
110.167	0	0	0	0	0	0	0	0	0	0	0	0	0	0	0	0	0	1.06962e+06	0	0
110.191	0	0	0	0	0	0	0	0	0	0	0	0	0	0	0	0	0	1112695	0	0
110.207	0	0	0	0	0	0	0	0	0	0	0	1078506	0	0	0	0	0	0	0	0
110.222	0	0	0	0	1.1884e+06	0	0	0	0	0	0	0	0	0	0	0	0	0	0	0
110.232	0	0	0	0	0	0	0	0	0	0	1.07296e+06	0	0	0	0	0	0	0	0	0
110.243	0	0	0	0	0	0	0	0	0	0	0	0	0	0	0	0	1.15138e+06	0	0	0
110.262	0	0	0	0	0	0	0	0	0	0	0	0	0	0	1.13398e+06	0	0	0	0	0
110.345	0	0	0	0	0	0	0	0	0	0	0	0	0	1.139e+06	0	0	0	0	0	0
110.383	0	0	0	0	0	0	0	0	0	0	0	0	0	0	0	0	0	1.15314e+06	0	0
110.394	0	0	0	0	0	0	0	0	0	0	0	0	0	0	0	0	0	0	1.10298e+06	0
110.405	0	1025911	0	0	0	0	0	0	0	0	0	0	0	0	0	0	0	0	0	0
110.413	0	0	0	0	1.07482e+06	0	0	0	0	0	0	0	0	0	0	0	0	0	0	0
110.441	0	0	0	0	0	0	0	0	0	0	0	1.05729e+06	0	0	0	0	0	0	0	0
110.448	0	0	0	0	0	0	0	0	0	0	0	0	0	0	0	0	0	0	0	1.06616e+06
110.462	0	1.17089e+06	0	0	0	0	0	0	0	0	0	0	0	0	0	0	0	0	0	0
110.527	0	0	0	0	0	0	0	0	1091563	0	0	0	0	0	0	0	0	0	0	0
110.55	0	0	0	0	0	0	0	0	0	0	0	0	1.09767e+06	0	0	0	0	0	0	0
110.571	0	0	0	0	0	0	0	0	0	0	0	0	0	0	0	0	0	0	0	1.0633e+06
110.579	0	0	0	0	0	0	0	1.02759e+06	0	0	0	0	0	0	0	0	0	0	0	0
110.591	0	0	0	0	1.23288e+06	0	0	0	0	0	0	0	0	0	0	0	0	0	0	0
110.592	0	0	0	0	0	0	0	0	0	0	0	0	0	0	1.02903e+06	0	0	0	0	0
110.599	0	0	0	0	0	0	0	0	0	0	0	0	0	0	0	1.0288e+06	0	0	0	0
110.651	0	0	0	0	0	0	0	0	0	1.16185e+06	0	0	0	0	0	0	0	0	0	0
110.668	0	0	1.04333e+06	0	0	0	0	0	0	0	0	0	0	0	0	0	0	0	0	0
110.742	0	0	0	0	0	0	0	0	0	1.03016e+06	0	0	0	0	0	0	0	0	0	0
110.746	0	0	0	0	0	0	0	0	0	0	0	0	1111824	0	0	0	0	0	0	0
110.751	1.06596e+06	0	0	0	0	0	0	0	0	0	0	0	0	0	0	0	0	0	0	0
110.763	0	0	0	0	0	0	0	0	0	0	1.03485e+06	0	0	0	0	0	0	0	0	0
110.782	0	0	0	0	0	0	0	0	0	0	0	1.03088e+06	0	0	0	0	0	0	0	0
110.813	0	0	0	0	1.07447e+06	0	0	0	0	0	0	0	0	0	0	0	0	0	0	0
110.824	0	0	0	0	0	0	1.07263e+06	0	0	0	0	0	0	0	0	0	0	0	0	0
110.862	1.08826e+06	0	0	0	0	0	0	0	0	0	0	0	0	0	0	0	0	0	0	0
110.881	0	0	0	0	0	0	0	0	0	0	0	0	0	0	0	0	1079745	0	0	0
110.902	0	0	1.14064e+06	0	0	0	0	0	0	0	0	0	0	0	0	0	0	0	0	0
110.928	0	0	0	0	0	0	0	0	0	0	0	0	0	0	0	0	0	0	0	1.03042e+06
110.929	0	0	1.03046e+06	0	0	0	0	0	0	0	0	0	0	0	0	0	0	0	0	0
110.986	1.06464e+06	0	0	0	0	0	0	0	0	0	0	0	0	0	0	0	0	0	0	0
111.008	0	0	0	0	0	0	0	1.08605e+06	0	0	0	0	0	0	0	0	0	0	0	0
111.02	0	0	0	0	0	0	0	0	0	0	0	0	0	1.05513e+06	0	0	0	0	0	0
111.023	0	0	0	0	0	0	0	0	0	0	1.02737e+06	0	0	0	0	0	0	0	0	0
111.058	0	0	0	0	0	0	0	0	0	0	0	0	0	0	1099767	0	0	0	0	0
111.079	0	0	0	0	0	0	0	0	0	1.27831e+06	0	0	0	0	0	0	0	0	0	0
111.082	0	0	0	0	0	0	0	0	0	1.04936e+06	0	0	0	0	0	0	0	0	0	0
111.084	0	0	0	0	0	0	1.12488e+06	0	0	0	0	0	0	0	0	0	0	0	0	0
111.088	0	0	0	0	0	0	0	0	0	0	0	0	0	0	0	0	1.07126e+06	0	0	0
111.128	0	0	0	0	0	0	0	0	1.03181e+06	0	0	0	0	0	0	0	0	0	0	0
111.149	0	0	0	0	0	1.04262e+06	0	0	0	0	0	0	0	0	0	0	0	0	0	0
111.193	0	0	0	0	0	0	0	0	0	0	0	0	0	0	0	0	1.04792e+06	0	0	0
111.204	0	0	0	0	0	0	0	0	1.06216e+06	0	0	0	0	0	0	0	0	0	0	0
111.204	0	0	0	0	0	0	0	0	0	0	0	0	0	0	0	0	1.04073e+06	0	0	0
111.211	0	1.10688e+06	0	0	0	0	0	0	0	0	0	0	0	0	0	0	0	0	0	0
111.213	0	0	0	0	0	0	0	0	1.0382e+06	0	0	0	0	0	0	0	0	0	0	0
111.219	0	0	1.11364e+06	0	0	0	0	0	0	0	0	0	0	0	0	0	0	0	0	0
111.22	0	0	0	0	0	0	0	0	0	0	0	0	0	0	0	0	1.04146e+06	0	0	0
111.222	0	0	0	0	0	0	0	0	1.08259e+06	0	0	0	0	0	0	0	0	0	0	0
111.247	0	0	0	0	0	0	0	0	0	1.21085e+06	0	0	0	0	0	0	0	0	0	0
111.268	0	0	0	0	0	0	0	0	0	0	0	0	0	0	0	0	0	0	1.0357e+06	0
111.302	0	0	0	0	0	0	0	0	0	0	0	0	1.33644e+06	0	0	0	0	0	0	0
111.322	0	0	0	0	0	0	0	0	0	0	0	0	1.08172e+06	0	0	0	0	0	0	0
111.344	0	0	1.04275e+06	0	0	0	0	0	0	0	0	0	0	0	0	0	0	0	0	0
111.347	0	0	0	0	0	1.04274e+06	0	0	0	0	0	0	0	0	0	0	0	0	0	0
111.399	0	0	0	0	1.13614e+06	0	0	0	0	0	0	0	0	0	0	0	0	0	0	0
111.458	0	0	0	0	0	0	0	0	0	0	0	0	1.18117e+06	0	0	0	0	0	0	0
111.461	0	0	0	0	0	0	0	0	0	0	0	0	0	0	1.04069e+06	0	0	0	0	0
111.465	0	0	0	0	1.13516e+06	0	0	0	0	0	0	0	0	0	0	0	0	0	0	0
111.479	0	0	0	0	0	0	0	0	0	0	0	0	0	0	0	0	0	1.02753e+06	0	0
111.482	0	0	0	0	0	0	0	0	0	0	0	0	0	0	0	0	0	0	0	1.02738e+06
111.482	0	0	0	0	0	0	0	0	1.10407e+06	0	0	0	0	0	0	0	0	0	0	0
111.496	0	0	0	0	0	0	0	0	0	0	0	0	0	1.1164e+06	0	0	0	0	0	0
111.497	1.06035e+06	0	0	0	0	0	0	0	0	0	0	0	0	0	0	0	0	0	0	0
111.501	0	0	1.04124e+06	0	0	0	0	0	0	0	0	0	0	0	0	0	0	0	0	0
111.533	0	0	0	0	0	0	0	0	0	0	0	0	0	1.09242e+06	0	0	0	0	0	0
111.536	0	0	0	1.09192e+06	0	0	0	0	0	0	0	0	0	0	0	0	0	0	0	0
111.576	0	0	0	0	0	0	0	0	0	0	0	0	0	0	0	1.04419e+06	0	0	0	0
111.591	0	0	0	0	0	0	0	0	0	0	0	0	0	0	0	0	0	1.06068e+06	0	0
111.594	0	0	0	0	0	0	0	0	0	0	0	1.15196e+06	0	0	0	0	0	0	0	0
111.596	0	0	0	0	0	0	0	0	0	1.03276e+06	0	0	0	0	0	0	0	0	0	0
111.619	0	0	0	1.23632e+06	0	0	0	0	0	0	0	0	0	0	0	0	0	0	0	0
111.62	0	0	0	0	0	1.05079e+06	0	0	0	0	0	0	0	0	0	0	0	0	0	0
111.62	0	0	0	0	0	0	0	0	1.07116e+06	0	0	0	0	0	0	0	0	0	0	0
111.682	0	0	0	0	0	0	0	0	0	0	1.20034e+06	0	0	0	0	0	0	0	0	0
111.701	0	0	0	1.05823e+06	0	0	0	0	0	0	0	0	0	0	0	0	0	0	0	0
111.76	0	0	0	0	1.12266e+06	0	0	0	0	0	0	0	0	0	0	0	0	0	0	0
111.793	0	0	0	0	1.12385e+06	0	0	0	0	0	0	0	0	0	0	0	0	0	0	0
111.801	0	0	0	0	0	0	0	0	0	1.14883e+06	0	0	0	0	0	0	0	0	0	0
111.806	0	0	0	0	1.14889e+06	0	0	0	0	0	0	0	0	0	0	0	0	0	0	0
111.808	0	1.04598e+06	0	0	0	0	0	0	0	0	0	0	0	0	0	0	0	0	0	0
111.826	0	0	0	0	0	0	0	0	1.14053e+06	0	0	0	0	0	0	0	0	0	0	0
111.846	0	0	0	0	0	0	0	0	0	0	0	0	0	0	0	0	0	0	1.05655e+06	0
111.846	0	0	0	0	1.05292e+06	0	0	0	0	0	0	0	0	0	0	0	0	0	0	0
111.866	0	0	0	0	0	0	0	0	0	0	0	0	0	0	0	0	0	0	1.03903e+06	0
111.878	0	0	0	0	0	0	0	0	0	1.03382e+06	0	0	0	0	0	0	0	0	0	0
111.889	0	0	0	0	0	0	0	0	0	0	0	0	0	0	0	0	0	0	0	1.03728e+06
111.967	0	0	0	0	0	0	0	0	0	0	0	1.07932e+06	0	0	0	0	0	0	0	0
111.971	0	0	0	0	0	0	0	0	0	0	0	1.05344e+06	0	0	0	0	0	0	0	0
111.978	0	0	0	0	0	0	0	0	0	0	0	0	0	0	0	0	0	0	0	1.13456e+06
111.989	0	0	0	0	0	0	0	0	0	0	1.03154e+06	0	0	0	0	0	0	0	0	0
111.993	0	0	0	0	0	0	0	0	0	0	0	0	0	0	0	0	0	0	1.03859e+06	0
112.004	1.05663e+06	0	0	0	0	0	0	0	0	0	0	0	0	0	0	0	0	0	0	0
112.012	0	0	0	0	0	0	0	0	0	0	0	0	0	0	0	1061245	0	0	0	0
112.018	0	0	0	0	0	0	0	1.07616e+06	0	0	0	0	0	0	0	0	0	0	0	0
112.021	0	0	0	0	0	0	0	0	0	0	0	0	0	1.04848e+06	0	0	0	0	0	0
112.023	0	0	1.08307e+06	0	0	0	0	0	0	0	0	0	0	0	0	0	0	0	0	0
112.063	0	0	1.21055e+06	0	0	0	0	0	0	0	0	0	0	0	0	0	0	0	0	0
112.066	0	0	0	0	0	0	1.04589e+06	0	0	0	0	0	0	0	0	0	0	0	0	0
112.084	0	0	0	0	0	0	0	1.03471e+06	0	0	0	0	0	0	0	0	0	0	0	0
112.11	0	0	0	0	0	0	0	0	0	0	0	0	0	0	0	0	0	1.07557e+06	0	0
112.127	0	0	0	0	0	0	0	0	0	0	0	0	0	0	0	0	0	1.05587e+06	0	0
112.161	0	0	0	0	0	0	0	0	0	0	0	0	0	0	0	0	0	1.06424e+06	0	0
112.185	0	0	0	0	0	0	0	0	0	0	0	0	0	0	0	0	1.08704e+06	0	0	0
112.195	0	0	0	0	0	0	0	0	0	0	0	0	0	0	0	0	1.03501e+06	0	0	0
112.201	0	0	0	0	0	0	0	0	0	0	0	0	0	1.02986e+06	0	0	0	0	0	0
112.223	0	0	0	0	0	0	0	0	0	0	0	0	0	1.07786e+06	0	0	0	0	0	0
112.276	0	0	0	0	0	0	0	0	0	0	0	0	0	0	0	0	0	1.03416e+06	0	0
112.283	1.26303e+06	0	0	0	0	0	0	0	0	0	0	0	0	0	0	0	0	0	0	0
112.295	0	0	0	0	0	0	0	0	0	0	0	0	0	0	0	0	0	0	1.05145e+06	0
112.296	0	0	0	0	0	0	0	0	1.07376e+06	0	0	0	0	0	0	0	0	0	0	0
112.299	0	1.08744e+06	0	0	0	0	0	0	0	0	0	0	0	0	0	0	0	0	0	0
112.323	0	0	1.25136e+06	0	0	0	0	0	0	0	0	0	0	0	0	0	0	0	0	0
112.324	0	0	1.03914e+06	0	0	0	0	0	0	0	0	0	0	0	0	0	0	0	0	0
112.331	0	0	0	0	0	0	0	0	0	0	0	0	1.0577e+06	0	0	0	0	0	0	0
112.366	0	0	0	0	0	0	0	0	0	0	1.02694e+06	0	0	0	0	0	0	0	0	0
112.37	0	1.05954e+06	0	0	0	0	0	0	0	0	0	0	0	0	0	0	0	0	0	0
112.373	1.14407e+06	0	0	0	0	0	0	0	0	0	0	0	0	0	0	0	0	0	0	0
112.379	0	0	0	0	0	0	0	0	1.07429e+06	0	0	0	0	0	0	0	0	0	0	0
112.387	0	0	0	0	0	0	0	0	1.04185e+06	0	0	0	0	0	0	0	0	0	0	0
112.396	0	1.06852e+06	0	0	0	0	0	0	0	0	0	0	0	0	0	0	0	0	0	0
112.397	0	0	0	0	0	0	0	0	0	0	1.04204e+06	0	0	0	0	0	0	0	0	0
112.42	0	0	0	0	0	0	0	0	1.08346e+06	0	0	0	0	0	0	0	0	0	0	0
112.452	0	0	0	0	1156035	0	0	0	0	0	0	0	0	0	0	0	0	0	0	0
112.46	0	0	0	0	0	0	0	0	0	0	0	0	0	0	0	1.20388e+06	0	0	0	0
112.468	0	0	0	0	0	0	0	0	1.19534e+06	0	0	0	0	0	0	0	0	0	0	0
112.473	0	0	0	0	1.05427e+06	0	0	0	0	0	0	0	0	0	0	0	0	0	0	0
112.474	0	0	0	0	0	0	0	0	0	0	0	1043672	0	0	0	0	0	0	0	0
112.481	0	0	0	0	0	0	1111391	0	0	0	0	0	0	0	0	0	0	0	0	0
112.522	0	0	0	0	0	0	0	0	0	0	0	0	1.15718e+06	0	0	0	0	0	0	0
112.534	0	0	0	0	0	0	0	1.02653e+06	0	0	0	0	0	0	0	0	0	0	0	0
112.549	0	0	0	0	0	0	0	1.10482e+06	0	0	0	0	0	0	0	0	0	0	0	0
112.564	0	0	0	1.04283e+06	0	0	0	0	0	0	0	0	0	0	0	0	0	0	0	0
112.603	0	0	0	0	0	0	0	0	0	0	1.06601e+06	0	0	0	0	0	0	0	0	0
112.612	0	0	0	0	0	0	0	0	0	1.0468e+06	0	0	0	0	0	0	0	0	0	0
112.62	0	0	0	0	1.22968e+06	0	0	0	0	0	0	0	0	0	0	0	0	0	0	0
112.64	0	0	0	0	0	1.07565e+06	0	0	0	0	0	0	0	0	0	0	0	0	0	0
112.649	0	0	0	0	0	0	0	1.05681e+06	0	0	0	0	0	0	0	0	0	0	0	0
112.668	0	0	0	0	0	1.04648e+06	0	0	0	0	0	0	0	0	0	0	0	0	0	0
112.678	1.09677e+06	0	0	0	0	0	0	0	0	0	0	0	0	0	0	0	0	0	0	0
112.681	0	0	0	0	0	0	0	0	0	0	0	0	0	0	0	0	1.1632e+06	0	0	0
112.685	0	0	0	0	0	0	0	0	0	0	0	0	0	1.03109e+06	0	0	0	0	0	0
112.705	0	0	0	0	0	0	0	0	0	0	0	0	0	0	0	0	0	0	1.11743e+06	0
112.714	0	0	0	0	0	0	0	0	0	0	0	0	0	1.02592e+06	0	0	0	0	0	0
112.72	0	0	0	0	0	0	0	0	1.037e+06	0	0	0	0	0	0	0	0	0	0	0
112.731	0	0	0	0	0	0	0	0	0	0	0	0	0	0	1.04787e+06	0	0	0	0	0
112.745	0	0	1.09959e+06	0	0	0	0	0	0	0	0	0	0	0	0	0	0	0	0	0
112.772	0	0	0	0	0	1.06998e+06	0	0	0	0	0	0	0	0	0	0	0	0	0	0
112.788	0	0	0	0	0	0	0	0	0	0	0	0	0	0	0	0	0	0	1.18227e+06	0
112.794	0	0	0	0	0	0	1.0702e+06	0	0	0	0	0	0	0	0	0	0	0	0	0
112.804	0	0	0	0	0	0	0	0	0	0	0	1.17521e+06	0	0	0	0	0	0	0	0
112.805	0	0	0	0	0	0	0	0	0	0	0	0	0	1.06976e+06	0	0	0	0	0	0
112.811	0	0	0	0	0	0	0	0	0	0	1.06665e+06	0	0	0	0	0	0	0	0	0
112.817	0	1.07624e+06	0	0	0	0	0	0	0	0	0	0	0	0	0	0	0	0	0	0
112.845	0	1.06343e+06	0	0	0	0	0	0	0	0	0	0	0	0	0	0	0	0	0	0
112.851	0	0	0	0	0	0	0	0	0	0	0	0	0	0	0	0	0	0	1.06241e+06	0
112.863	0	0	0	0	0	0	0	0	0	0	0	0	1.03517e+06	0	0	0	0	0	0	0
112.866	0	0	0	0	0	0	0	0	0	0	0	0	1029919	0	0	0	0	0	0	0
112.884	0	0	0	0	0	0	0	0	0	0	0	0	0	0	0	0	0	1058740	0	0
112.884	0	0	0	0	0	0	0	0	0	0	0	0	0	0	0	0	0	0	0	1.0368e+06
112.893	0	0	1.03576e+06	0	0	0	0	0	0	0	0	0	0	0	0	0	0	0	0	0
112.907	0	0	0	0	0	0	0	0	0	0	0	0	0	0	0	0	0	0	1048753	0
112.91	0	0	0	0	0	0	0	0	0	0	0	0	0	0	0	0	0	0	0	1.02923e+06
112.934	0	0	0	0	0	0	0	0	0	0	0	0	0	0	1.09289e+06	0	0	0	0	0
112.966	1.03891e+06	0	0	0	0	0	0	0	0	0	0	0	0	0	0	0	0	0	0	0
112.985	0	0	0	0	0	0	0	0	0	0	0	0	0	0	0	0	0	0	0	1.08524e+06
112.985	9005675	7.16399e+06	7305803	4.41193e+06	7035424	6361033	4320661	4444913	5.27453e+06	6.16547e+06	0	5474709	7496227	5556276	5507598	4887806	5664158	4.82566e+06	4.87251e+06	0
112.985	0	0	0	0	0	0	0	0	0	0	6.63575e+06	0	0	0	0	0	0	0	0	5.64375e+06
112.986	2.27667e+06	1.30691e+06	0	0	1.98451e+06	0	1.68928e+06	1.62651e+06	1.34104e+06	1.36123e+06	0	1.88923e+06	1.90259e+06	0	0	1.37091e+06	1.13181e+06	1.61809e+06	1.11375e+06	0
112.986	0	0	0	0	0	1.55217e+06	0	0	0	0	1.8945e+06	0	0	0	2221726	0	0	0	0	1.58435e+06
112.989	0	0	0	0	0	0	0	0	1.05038e+06	0	0	0	0	0	0	0	0	0	0	0
113.01	0	0	0	0	0	0	0	0	0	1.02839e+06	0	0	0	0	0	0	0	0	0	0
113.021	0	0	0	0	0	0	0	0	0	0	1.03236e+06	0	0	0	0	0	0	0	0	0
113.03	0	0	0	0	0	0	0	0	0	0	0	0	0	0	0	1.12959e+06	0	0	0	0
113.084	0	0	0	0	0	0	0	0	0	0	0	0	0	0	0	0	0	0	0	1060855
113.084	0	0	0	0	0	0	0	0	0	0	0	0	0	0	0	0	0	0	1.05873e+06	0
113.086	0	0	0	1.06631e+06	0	0	0	0	0	0	0	0	0	0	0	0	0	0	0	0
113.09	0	0	0	0	0	0	0	0	0	0	0	0	0	1.04614e+06	0	0	0	0	0	0
113.091	0	1.11518e+06	0	0	0	0	0	0	0	0	0	0	0	0	0	0	0	0	0	0
113.093	0	0	0	0	0	0	0	0	0	1.02979e+06	0	0	0	0	0	0	0	0	0	0
113.099	0	0	0	0	0	0	0	0	0	0	0	0	0	0	0	0	0	1.05471e+06	0	0
113.1	0	0	0	0	0	0	0	0	0	0	0	0	0	1054556	0	0	0	0	0	0
113.11	0	0	0	0	0	0	0	0	0	0	1.05423e+06	0	0	0	0	0	0	0	0	0
113.115	0	0	0	0	0	0	0	0	1.10966e+06	0	0	0	0	0	0	0	0	0	0	0
113.121	0	0	0	0	0	0	0	0	0	0	0	0	0	0	0	0	0	0	0	1.0768e+06
113.13	1089734	0	0	0	0	0	0	0	0	0	0	0	0	0	0	0	0	0	0	0
113.137	0	0	0	0	0	0	0	0	0	0	0	0	0	0	1.0315e+06	0	0	0	0	0
113.143	0	0	0	0	0	0	0	0	0	0	0	0	0	0	0	0	0	0	0	1178813
113.144	0	0	0	0	0	0	1.09889e+06	0	0	0	0	0	0	0	0	0	0	0	0	0
113.147	0	0	0	0	0	0	0	0	0	0	1.11746e+06	0	0	0	0	0	0	0	0	0
113.148	0	0	0	0	0	0	0	0	0	0	0	0	0	0	0	0	0	0	1049957	0
113.151	0	0	1.06434e+06	0	0	0	0	0	0	0	0	0	0	0	0	0	0	0	0	0
113.153	0	0	0	0	0	0	0	0	0	0	0	0	0	0	0	0	0	0	0	1.15829e+06
113.155	0	0	0	0	0	0	0	0	0	0	0	0	0	0	0	0	1.05718e+06	0	0	0
113.156	0	0	0	0	0	0	0	0	0	0	0	0	0	1.07897e+06	0	0	0	0	0	0
113.16	0	0	0	0	0	0	0	1.09397e+06	0	0	0	0	0	0	0	0	0	0	0	0
113.164	0	0	0	0	0	0	0	0	0	0	0	0	0	0	0	0	0	0	0	1.0457e+06
113.164	0	0	0	0	0	0	0	0	0	1.18649e+06	0	0	0	0	0	0	0	0	0	0
113.168	0	0	0	0	0	0	0	0	0	0	0	0	0	0	0	0	0	0	1.0282e+06	0
113.174	0	0	0	0	0	0	0	0	1.03693e+06	0	0	0	0	0	0	0	0	0	0	0
113.176	0	0	0	0	0	0	0	0	0	1111491	0	0	0	0	0	0	0	0	0	0
113.177	0	0	1.04124e+06	0	0	0	0	0	0	0	0	0	0	0	0	0	0	0	0	0
113.178	0	0	0	0	0	0	0	0	0	0	0	1.25825e+06	0	0	0	0	0	0	0	0
113.187	0	1.03529e+06	0	0	0	0	0	0	0	0	0	0	0	0	0	0	0	0	0	0
113.188	0	0	0	0	0	0	0	0	1.08793e+06	0	0	0	0	0	0	0	0	0	0	0
113.19	0	0	1.08643e+06	0	0	0	0	0	0	0	0	0	0	0	0	0	0	0	0	0
113.2	0	0	0	0	0	1.05756e+06	0	0	0	0	0	0	0	0	0	0	0	0	0	0
113.203	0	0	0	0	0	0	1.02605e+06	0	0	0	0	0	0	0	0	0	0	0	0	0
113.207	0	0	0	0	0	0	0	1.17762e+06	0	0	0	0	0	0	0	0	0	0	0	0
113.208	0	1032827	0	0	0	0	0	0	0	0	0	0	0	0	0	0	0	0	0	0
113.209	1.10934e+06	0	0	0	0	0	0	0	0	0	0	0	0	0	0	0	0	0	0	0
113.212	0	0	0	0	0	0	1069846	0	0	0	0	0	0	0	0	0	0	0	0	0
113.212	0	0	0	0	0	0	0	0	0	0	0	0	0	0	0	1.13e+06	0	0	0	0
113.212	0	0	1.23344e+06	0	0	0	0	0	0	0	0	0	0	0	0	0	0	0	0	0
113.213	1.11926e+06	0	0	0	0	0	0	0	0	0	0	0	0	0	0	0	0	0	0	0
113.214	0	0	1.0487e+06	0	0	0	0	0	0	0	0	0	0	0	0	0	0	0	0	0
113.22	0	0	0	0	0	0	0	0	0	0	1.0732e+06	0	0	0	0	0	0	0	0	0
113.221	0	0	0	0	0	0	0	0	0	0	0	0	0	0	0	0	1.04202e+06	0	0	0
113.223	0	0	0	0	0	0	0	0	1.13198e+06	0	0	0	0	0	0	0	0	0	0	0
113.224	0	0	0	0	0	0	0	0	0	0	0	1.04909e+06	0	0	0	0	0	0	0	0
113.225	0	0	0	0	0	0	0	0	0	0	0	0	0	0	0	0	1.03744e+06	0	0	0
113.226	0	0	0	0	0	0	0	0	0	0	0	0	0	0	0	0	0	1.03859e+06	0	0
113.226	0	0	0	1063500	0	0	0	0	0	0	0	0	0	0	0	0	0	0	0	0
113.232	1.05161e+06	0	0	0	0	0	0	0	0	0	0	0	0	0	0	0	0	0	0	0
113.233	0	0	0	0	0	0	0	0	0	0	0	0	0	0	0	1.02646e+06	0	0	0	0
113.233	0	0	0	0	0	0	0	1.25095e+06	0	0	0	0	0	0	0	0	0	0	0	0
113.237	0	0	0	0	0	0	0	0	0	1.14083e+06	0	0	0	0	0	0	0	0	0	0
113.241	0	0	0	0	0	0	0	0	0	0	0	0	0	0	0	1.03653e+06	0	0	0	0
113.241	0	1.07146e+06	0	0	0	0	0	0	0	0	0	0	0	0	0	0	0	0	0	0
113.244	0	0	0	0	0	0	0	0	0	0	1.0897e+06	0	0	0	0	0	0	0	0	0
113.245	0	0	0	0	0	0	0	0	0	0	0	0	0	0	0	0	1.03848e+06	0	0	0
113.246	0	0	0	0	1.23498e+06	0	0	0	0	0	0	0	0	0	0	0	0	0	0	0
113.247	0	0	0	0	0	0	0	0	0	1.15408e+06	0	0	0	0	0	0	0	0	0	0
113.254	0	0	0	0	0	0	0	0	0	0	0	0	0	0	0	0	0	1.13986e+06	0	0
113.255	0	0	0	0	0	0	0	0	0	0	0	0	0	1.03147e+06	0	0	0	0	0	0
113.259	0	0	0	0	0	0	0	0	0	0	0	0	0	0	0	0	0	1.06515e+06	0	0
113.259	0	0	0	0	1.02892e+06	0	0	0	0	0	0	0	0	0	0	0	0	0	0	0
113.26	0	0	0	0	0	0	0	0	0	0	0	0	0	0	0	0	0	1.14222e+06	0	0
113.26	0	0	0	0	0	0	0	0	0	0	0	0	0	0	0	0	0	1.09532e+06	0	0
113.263	0	0	0	0	0	0	0	0	0	1.03309e+06	0	0	0	0	0	0	0	0	0	0
113.263	1089514	0	0	0	0	0	0	0	0	0	0	0	0	0	0	0	0	0	0	0
113.265	0	0	0	0	0	0	0	0	0	0	0	0	0	0	0	0	0	0	1.02599e+06	0
113.265	0	0	0	0	0	0	0	0	0	0	1.17699e+06	0	0	0	0	0	0	0	0	0
113.265	0	0	0	0	0	0	0	0	0	0	0	0	0	0	0	0	0	0	1.19755e+06	0
113.27	0	0	0	0	0	0	0	0	0	0	0	0	0	0	0	0	0	0	0	1.03909e+06
113.271	0	0	0	0	0	0	0	0	0	0	0	0	0	1.1501e+06	0	0	0	0	0	0
113.271	0	0	0	1.0281e+06	0	0	0	0	0	0	0	0	0	0	0	0	0	0	0	0
113.272	0	0	1.22786e+06	0	0	0	0	0	0	0	0	0	0	0	0	0	0	0	0	0
113.274	0	0	0	0	1.04065e+06	0	0	0	0	0	0	0	0	0	0	0	0	0	0	0
113.274	0	0	0	0	0	0	0	0	0	0	0	0	0	0	0	0	0	0	1060105	0
113.277	1.22167e+06	0	0	0	0	0	0	0	0	0	0	0	0	0	0	0	0	0	0	0
113.279	0	0	0	0	0	0	0	0	0	0	0	0	0	0	0	1151020	0	0	0	0
113.28	0	0	1.03493e+06	0	0	0	0	0	0	0	0	0	0	0	0	0	0	0	0	0
113.281	0	0	0	0	0	0	0	0	0	0	0	0	0	0	0	1029548	0	0	0	0
113.282	0	0	0	0	0	1.07694e+06	0	0	0	0	0	0	0	0	0	0	0	0	0	0
113.283	0	0	0	1.25285e+06	0	0	0	0	0	0	0	0	0	0	0	0	0	0	0	0
113.286	0	0	0	0	0	0	0	0	0	0	0	0	1.09438e+06	0	0	0	0	0	0	0
113.291	0	0	0	0	0	0	0	0	0	0	0	0	0	0	0	0	0	1.08642e+06	0	0
113.292	0	0	0	0	1.13328e+06	0	0	0	0	0	0	0	0	0	0	0	0	0	0	0
113.293	0	0	0	0	0	0	0	0	1.06771e+06	0	0	0	0	0	0	0	0	0	0	0
113.294	0	0	0	0	1.0512e+06	0	0	0	0	0	0	0	0	0	0	0	0	0	0	0
113.294	0	0	0	0	1.09274e+06	0	0	0	0	0	0	0	0	0	0	0	0	0	0	0
113.296	0	0	0	0	0	0	0	0	0	0	0	0	0	0	0	0	1.11161e+06	0	0	0
113.296	0	0	0	0	0	0	0	0	1.18293e+06	0	0	0	0	0	0	0	0	0	0	0
113.298	1069813	0	0	0	0	0	0	0	0	0	0	0	0	0	0	0	0	0	0	0
113.299	0	0	0	0	0	0	0	0	0	0	1.11747e+06	0	0	0	0	0	0	0	0	0
113.3	0	0	0	0	0	0	1.06739e+06	0	0	0	0	0	0	0	0	0	0	0	0	0
113.3	0	1.14902e+06	0	0	0	0	0	0	0	0	0	0	0	0	0	0	0	0	0	0
113.3	0	0	0	0	0	0	0	0	0	0	0	0	0	1.05371e+06	0	0	0	0	0	0
113.301	0	0	0	0	0	0	0	0	0	0	0	0	0	1.04102e+06	0	0	0	0	0	0
113.305	1.1149e+06	0	0	0	0	0	0	0	0	0	0	0	0	0	0	0	0	0	0	0
113.305	0	0	0	0	0	0	0	0	0	0	0	0	0	0	0	1.05602e+06	0	0	0	0
113.305	0	0	0	0	0	0	0	0	0	0	0	0	1.02738e+06	0	0	0	0	0	0	0
113.306	0	0	0	0	0	0	0	0	0	0	0	0	0	0	0	0	1.10376e+06	0	0	0
113.308	0	0	0	0	0	0	0	0	0	0	0	0	0	0	1.27379e+06	0	0	0	0	0
113.317	0	0	0	0	0	0	0	0	0	0	0	0	0	0	0	0	0	1.2151e+06	0	0
113.319	0	0	0	0	1.03329e+06	0	0	0	0	0	0	0	0	0	0	0	0	0	0	0
113.32	0	0	0	0	0	0	0	0	0	0	0	0	0	0	0	0	0	0	0	1.02652e+06
113.325	0	0	0	0	0	0	0	0	0	0	0	0	0	0	0	0	1.13145e+06	0	0	0
113.328	0	0	0	0	0	0	0	0	0	0	0	0	0	0	0	0	0	0	0	1086407
113.33	0	0	0	0	0	0	0	0	1111073	0	0	0	0	0	0	0	0	0	0	0
113.335	0	0	0	0	0	0	0	0	0	0	0	0	0	0	0	0	1.2015e+06	0	0	0
113.338	0	0	0	1.10681e+06	0	0	0	0	0	0	0	0	0	0	0	0	0	0	0	0
113.349	0	0	1.03879e+06	0	0	0	0	0	0	0	0	0	0	0	0	0	0	0	0	0
113.353	0	0	0	0	0	0	0	0	0	0	0	0	1.12321e+06	0	0	0	0	0	0	0
113.355	0	0	0	0	0	0	0	0	0	0	0	0	0	0	0	0	0	0	1.06007e+06	0
113.355	0	0	0	0	0	0	1.04297e+06	0	0	0	0	0	0	0	0	0	0	0	0	0
113.36	0	0	0	0	0	0	0	0	0	0	1.04909e+06	0	0	0	0	0	0	0	0	0
113.365	0	0	0	1.10416e+06	0	0	0	0	0	0	0	0	0	0	0	0	0	0	0	0
113.366	1039971	0	0	0	0	0	0	0	0	0	0	0	0	0	0	0	0	0	0	0
113.367	1180231	0	0	0	0	0	0	0	0	0	0	0	0	0	0	0	0	0	0	0
113.369	0	1.17984e+06	0	0	0	0	0	0	0	0	0	0	0	0	0	0	0	0	0	0
113.369	0	1.05892e+06	0	0	0	0	0	0	0	0	0	0	0	0	0	0	0	0	0	0
113.379	0	0	0	0	0	0	0	0	0	0	0	0	0	0	0	0	0	0	0	1.13673e+06
113.379	0	0	0	0	0	0	0	0	0	0	1.08381e+06	0	0	0	0	0	0	0	0	0
113.382	0	0	0	0	0	0	0	0	1.07863e+06	0	0	0	0	0	0	0	0	0	0	0
113.391	0	0	0	0	0	0	0	0	0	0	0	0	1.22963e+06	0	0	0	0	0	0	0
113.396	0	0	0	0	0	0	1.43513e+06	0	0	0	0	0	0	0	0	0	0	0	0	0
113.399	0	0	0	1.05985e+06	0	0	0	0	0	0	0	0	0	0	0	0	0	0	0	0
113.4	0	0	0	0	0	0	0	0	0	0	0	0	0	0	0	1.04466e+06	0	0	0	0
113.402	0	0	0	0	0	0	0	0	0	0	0	0	0	0	0	0	1.04268e+06	0	0	0
113.404	0	0	0	0	0	0	0	0	0	0	0	0	0	0	0	1066440	0	0	0	0
113.405	0	0	0	1.07595e+06	0	0	0	0	0	0	0	0	0	0	0	0	0	0	0	0
113.405	0	1.06118e+06	0	0	0	0	0	0	0	0	0	0	0	0	0	0	0	0	0	0
113.412	0	0	0	0	0	0	0	0	0	0	0	0	1.04246e+06	0	0	0	0	0	0	0
113.417	0	0	0	0	0	0	0	0	0	0	0	0	1.15291e+06	0	0	0	0	0	0	0
113.42	0	0	0	0	0	0	0	0	0	0	0	0	0	1.10949e+06	0	0	0	0	0	0
113.42	0	0	0	0	0	0	0	0	0	0	0	0	0	0	1.27216e+06	0	0	0	0	0
113.427	0	0	0	0	0	0	0	0	0	0	0	0	0	0	0	1.14e+06	0	0	0	0
113.432	0	0	0	0	0	1.02965e+06	0	0	0	0	0	0	0	0	0	0	0	0	0	0
113.436	0	0	0	0	0	0	0	0	0	0	0	0	1041012	0	0	0	0	0	0	0
113.44	0	0	0	0	0	0	0	0	0	0	0	0	0	0	1.08702e+06	0	0	0	0	0
113.448	0	0	0	0	0	0	0	0	0	0	0	0	1.10203e+06	0	0	0	0	0	0	0
113.453	0	0	0	0	0	0	0	0	0	0	0	0	1.04668e+06	0	0	0	0	0	0	0
113.519	0	0	0	1.0382e+06	0	0	0	0	0	0	0	0	0	0	0	0	0	0	0	0
113.559	0	0	0	0	0	0	0	0	0	0	0	1.053e+06	0	0	0	0	0	0	0	0
113.598	0	0	0	0	0	0	0	0	0	0	0	0	0	0	0	0	1.11082e+06	0	0	0
113.603	0	0	0	0	0	0	0	0	0	0	0	1.10565e+06	0	0	0	0	0	0	0	0
113.608	0	0	0	1102165	0	0	0	0	0	0	0	0	0	0	0	0	0	0	0	0
113.624	0	0	0	0	0	0	0	0	0	0	0	0	0	1.09136e+06	0	0	0	0	0	0
113.647	0	0	0	0	0	0	0	0	0	0	0	0	0	0	1.02639e+06	0	0	0	0	0
113.671	0	0	0	0	0	0	0	0	0	0	0	0	1062997	0	0	0	0	0	0	0
113.69	0	1.03658e+06	0	0	0	0	0	0	0	0	0	0	0	0	0	0	0	0	0	0
113.709	0	0	0	0	0	0	0	0	1.0254e+06	0	0	0	0	0	0	0	0	0	0	0
113.71	0	0	0	0	0	0	0	0	0	0	0	0	0	1.12642e+06	0	0	0	0	0	0
113.761	0	0	0	0	0	0	0	0	0	0	0	0	1.04587e+06	0	0	0	0	0	0	0
113.767	1.14406e+06	0	0	0	0	0	0	0	0	0	0	0	0	0	0	0	0	0	0	0
113.833	0	0	0	0	0	0	0	0	0	0	1.06505e+06	0	0	0	0	0	0	0	0	0
113.834	0	0	0	0	0	0	0	1.03054e+06	0	0	0	0	0	0	0	0	0	0	0	0
113.874	0	0	0	0	0	0	0	0	0	0	0	0	0	0	0	0	0	0	0	1.03202e+06
113.883	0	1.03579e+06	0	0	0	0	0	0	0	0	0	0	0	0	0	0	0	0	0	0
113.913	0	0	0	0	0	0	0	0	0	0	0	0	1.11604e+06	0	0	0	0	0	0	0
113.986	0	0	0	1.12339e+06	0	0	0	0	0	0	0	0	0	0	0	0	0	0	0	0
113.987	0	0	0	0	0	0	0	0	0	1.12377e+06	0	0	0	0	0	0	0	0	0	0
113.995	0	0	0	0	0	0	0	0	0	0	0	1.12337e+06	0	0	0	0	0	0	0	0
114.002	0	0	0	0	1.08556e+06	0	0	0	0	0	0	0	0	0	0	0	0	0	0	0
114.021	0	0	0	0	0	1.1769e+06	0	0	0	0	0	0	0	0	0	0	0	0	0	0
114.032	0	0	0	0	0	0	1.08154e+06	0	0	0	0	0	0	0	0	0	0	0	0	0
114.044	0	0	0	0	0	0	0	0	0	0	0	0	0	0	0	0	0	0	1065876	0
114.046	0	0	0	0	0	0	0	0	1.08705e+06	0	0	0	0	0	0	0	0	0	0	0
114.082	0	0	0	0	0	0	0	0	0	0	0	0	1.16641e+06	0	0	0	0	0	0	0
114.106	0	0	0	0	0	0	0	0	0	0	0	0	0	0	0	0	0	0	0	1.07432e+06
114.113	0	0	0	0	0	0	1.11142e+06	0	0	0	0	0	0	0	0	0	0	0	0	0
114.12	0	0	0	0	0	0	0	0	0	0	0	0	0	0	1.0684e+06	0	0	0	0	0
114.125	0	0	0	0	1.13933e+06	0	0	0	0	0	0	0	0	0	0	0	0	0	0	0
114.129	0	1.07395e+06	0	0	0	0	0	0	0	0	0	0	0	0	0	0	0	0	0	0
114.155	0	0	0	0	0	0	0	0	0	0	0	0	0	0	1151024	0	0	0	0	0
114.156	0	0	0	0	0	0	0	0	0	0	1.02965e+06	0	0	0	0	0	0	0	0	0
114.192	0	0	0	0	1.04638e+06	0	0	0	0	0	0	0	0	0	0	0	0	0	0	0
114.196	1.20445e+06	0	0	0	0	0	0	0	0	0	0	0	0	0	0	0	0	0	0	0
114.217	0	0	0	0	0	1.02716e+06	0	0	0	0	0	0	0	0	0	0	0	0	0	0
114.265	0	1.10163e+06	0	0	0	0	0	0	0	0	0	0	0	0	0	0	0	0	0	0
114.272	0	0	0	0	0	0	0	0	0	0	1.07461e+06	0	0	0	0	0	0	0	0	0
114.273	0	0	0	1.09046e+06	0	0	0	0	0	0	0	0	0	0	0	0	0	0	0	0
114.284	0	0	0	0	0	0	0	0	0	0	1071827	0	0	0	0	0	0	0	0	0
114.285	0	0	0	0	0	0	0	0	0	0	0	0	1.07328e+06	0	0	0	0	0	0	0
114.286	0	0	0	0	0	0	0	0	0	0	1097347	0	0	0	0	0	0	0	0	0
114.29	0	0	0	0	0	0	0	0	1.15321e+06	0	0	0	0	0	0	0	0	0	0	0
114.336	0	0	0	1.08078e+06	0	0	0	0	0	0	0	0	0	0	0	0	0	0	0	0
114.338	0	0	0	0	0	0	0	1.14485e+06	0	0	0	0	0	0	0	0	0	0	0	0
114.34	0	0	0	0	0	0	0	0	0	0	0	0	0	0	0	1.16566e+06	0	0	0	0
114.342	1.11593e+06	0	0	0	0	0	0	0	0	0	0	0	0	0	0	0	0	0	0	0
114.347	0	0	0	0	0	0	0	0	0	0	1.09166e+06	0	0	0	0	0	0	0	0	0
114.37	0	0	0	0	0	0	0	0	0	0	0	1.06157e+06	0	0	0	0	0	0	0	0
114.385	0	0	0	0	0	0	0	0	0	0	0	0	0	0	0	0	0	1.03297e+06	0	0
114.391	0	0	0	0	0	0	0	0	0	0	0	0	0	0	0	0	0	0	0	1.06056e+06
114.399	0	0	0	0	0	0	0	0	0	1.0457e+06	0	0	0	0	0	0	0	0	0	0
114.405	0	0	0	0	0	0	1.02807e+06	0	0	0	0	0	0	0	0	0	0	0	0	0
114.432	0	0	0	0	0	0	0	0	0	0	0	1056305	0	0	0	0	0	0	0	0
114.44	0	0	0	0	0	0	0	0	0	0	0	0	0	0	1.06209e+06	0	0	0	0	0
114.45	0	0	0	0	0	0	0	0	0	0	0	0	0	0	0	0	0	0	1.0846e+06	0
114.453	0	1.06609e+06	0	0	0	0	0	0	0	0	0	0	0	0	0	0	0	0	0	0
114.462	0	0	0	0	0	0	0	0	0	0	0	0	0	0	0	0	0	0	0	1.02715e+06
114.487	0	0	0	0	0	0	0	0	0	0	0	0	0	0	0	0	0	0	0	1.04126e+06
114.52	0	0	0	0	0	0	0	0	0	0	0	0	0	0	0	1.27787e+06	0	0	0	0
114.521	0	0	0	0	0	0	0	0	0	0	0	1.05732e+06	0	0	0	0	0	0	0	0
114.534	0	0	0	0	0	0	0	0	0	0	1.02502e+06	0	0	0	0	0	0	0	0	0
114.541	0	0	0	0	0	0	0	0	0	0	0	0	0	0	0	0	1.07761e+06	0	0	0
114.546	0	0	1.12985e+06	0	0	0	0	0	0	0	0	0	0	0	0	0	0	0	0	0
114.547	0	0	0	0	0	0	1.05069e+06	0	0	0	0	0	0	0	0	0	0	0	0	0
114.58	0	0	1055481	0	0	0	0	0	0	0	0	0	0	0	0	0	0	0	0	0
114.58	0	0	0	0	0	0	0	0	0	0	1.23905e+06	0	0	0	0	0	0	0	0	0
114.593	0	0	0	0	0	0	0	0	0	0	0	0	0	0	0	0	0	0	1.03337e+06	0
114.597	0	0	0	0	0	0	0	0	0	0	0	0	0	0	0	0	0	0	0	1.11513e+06
114.615	0	0	0	0	1.15596e+06	0	0	0	0	0	0	0	0	0	0	0	0	0	0	0
114.63	0	0	0	0	0	0	0	0	0	0	0	0	0	0	0	0	0	0	0	1.02589e+06
114.659	0	0	0	0	0	0	0	0	0	0	0	0	0	0	1.29678e+06	0	0	0	0	0
114.709	0	0	0	0	0	1.02654e+06	0	0	0	0	0	0	0	0	0	0	0	0	0	0
114.716	0	0	0	0	0	0	0	0	0	0	0	0	0	0	1.05529e+06	0	0	0	0	0
114.718	0	0	0	0	0	0	0	0	0	0	0	0	0	0	0	0	0	1.03549e+06	0	0
114.728	0	0	0	0	0	0	0	0	0	0	0	0	0	0	1.13543e+06	0	0	0	0	0
114.754	0	0	0	0	0	0	0	1.03295e+06	0	0	0	0	0	0	0	0	0	0	0	0
114.757	0	0	0	1104000	0	0	0	0	0	0	0	0	0	0	0	0	0	0	0	0
114.763	0	0	0	0	0	0	0	0	0	0	1.1682e+06	0	0	0	0	0	0	0	0	0
114.778	0	0	0	0	0	0	0	0	0	0	0	0	0	0	0	0	1.15339e+06	0	0	0
114.787	0	0	0	0	0	0	0	0	0	0	0	0	0	1.06342e+06	0	0	0	0	0	0
114.807	0	0	0	0	0	0	0	0	0	0	0	1.03839e+06	0	0	0	0	0	0	0	0
114.899	0	0	0	0	0	0	1.10457e+06	0	0	0	0	0	0	0	0	0	0	0	0	0
114.908	0	0	0	1.19706e+06	0	0	0	0	0	0	0	0	0	0	0	0	0	0	0	0
114.944	0	0	1062427	0	0	0	0	0	0	0	0	0	0	0	0	0	0	0	0	0
114.949	0	0	0	0	0	1.07428e+06	0	0	0	0	0	0	0	0	0	0	0	0	0	0
114.957	1.032e+06	0	0	0	0	0	0	0	0	0	0	0	0	0	0	0	0	0	0	0
115.042	0	0	0	0	0	0	1.03852e+06	0	0	0	0	0	0	0	0	0	0	0	0	0
115.081	0	0	0	0	0	1.19954e+06	0	0	0	0	0	0	0	0	0	0	0	0	0	0
115.109	0	0	0	0	0	0	0	0	0	0	0	1.10679e+06	0	0	0	0	0	0	0	0
115.11	0	0	0	0	0	0	0	1.10097e+06	0	0	0	0	0	0	0	0	0	0	0	0
115.119	0	0	0	1.03335e+06	0	0	0	0	0	0	0	0	0	0	0	0	0	0	0	0
115.183	0	0	0	0	0	0	0	0	0	0	0	0	0	1.03394e+06	0	0	0	0	0	0
115.183	0	0	0	0	0	0	0	0	0	0	0	0	0	0	0	0	1.03119e+06	0	0	0
115.199	0	0	0	0	0	0	0	0	0	0	0	0	0	0	1.07349e+06	0	0	0	0	0
115.206	0	0	0	0	0	0	0	0	0	0	0	0	0	0	0	0	1.20166e+06	0	0	0
115.214	0	0	0	0	0	0	0	0	0	0	0	0	0	0	1.14407e+06	0	0	0	0	0
115.227	0	0	0	0	0	0	0	0	1.0267e+06	0	0	0	0	0	0	0	0	0	0	0
115.242	0	0	0	0	0	1104278	0	0	0	0	0	0	0	0	0	0	0	0	0	0
115.244	0	0	0	0	0	0	0	0	0	0	1.14171e+06	0	0	0	0	0	0	0	0	0
115.291	0	0	0	0	0	0	0	0	0	0	0	0	0	0	0	1.04144e+06	0	0	0	0
115.297	0	0	0	0	0	0	0	0	0	0	0	0	0	0	1.09678e+06	0	0	0	0	0
115.308	0	0	0	1.0393e+06	0	0	0	0	0	0	0	0	0	0	0	0	0	0	0	0
115.317	0	0	0	0	0	0	0	0	0	0	0	0	0	1.03085e+06	0	0	0	0	0	0
115.324	0	0	0	0	0	0	0	0	0	0	0	0	0	0	0	1.07257e+06	0	0	0	0
115.327	0	0	0	0	0	0	0	0	0	0	0	0	0	0	0	0	0	0	1.10494e+06	0
115.332	0	0	0	0	0	0	0	0	0	0	1.06781e+06	0	0	0	0	0	0	0	0	0
115.373	0	0	0	0	0	0	0	0	1.15599e+06	0	0	0	0	0	0	0	0	0	0	0
115.375	0	0	0	0	0	0	0	0	1.04255e+06	0	0	0	0	0	0	0	0	0	0	0
115.382	0	0	0	0	1060827	0	0	0	0	0	0	0	0	0	0	0	0	0	0	0
115.4	0	0	0	0	0	0	0	0	0	0	0	0	0	0	0	0	0	0	0	1.20908e+06
115.421	0	0	0	0	0	0	0	0	0	1.13359e+06	0	0	0	0	0	0	0	0	0	0
115.431	0	0	0	0	0	0	1.03572e+06	0	0	0	0	0	0	0	0	0	0	0	0	0
115.456	0	0	0	0	0	0	0	0	0	1.15943e+06	0	0	0	0	0	0	0	0	0	0
115.459	0	0	0	0	0	0	0	0	0	0	0	0	0	0	0	0	1.0321e+06	0	0	0
115.48	0	0	0	0	0	0	0	0	0	0	0	0	0	1.14401e+06	0	0	0	0	0	0
115.485	0	0	0	0	0	0	0	0	0	0	1.06911e+06	0	0	0	0	0	0	0	0	0
115.5	0	0	0	0	0	0	0	0	0	0	0	1.09099e+06	0	0	0	0	0	0	0	0
115.511	1.04923e+06	0	0	0	0	0	0	0	0	0	0	0	0	0	0	0	0	0	0	0
115.519	0	0	0	0	0	0	0	0	0	0	0	1.04037e+06	0	0	0	0	0	0	0	0
115.521	0	0	0	0	0	0	0	0	1144108	0	0	0	0	0	0	0	0	0	0	0
115.542	0	0	0	0	0	0	0	0	0	0	1.08021e+06	0	0	0	0	0	0	0	0	0
115.577	0	0	0	0	0	0	0	0	0	0	0	0	1.13499e+06	0	0	0	0	0	0	0
115.591	0	0	0	0	0	0	0	0	0	0	0	0	0	0	0	1.04481e+06	0	0	0	0
115.603	0	0	0	0	0	0	0	1.21414e+06	0	0	0	0	0	0	0	0	0	0	0	0
115.666	0	0	0	0	0	1.1263e+06	0	0	0	0	0	0	0	0	0	0	0	0	0	0
115.666	0	0	0	0	0	0	1.19327e+06	0	0	0	0	0	0	0	0	0	0	0	0	0
115.687	0	0	0	0	0	0	0	0	0	0	0	0	0	0	0	1.11864e+06	0	0	0	0
115.691	0	0	0	0	0	0	0	0	0	0	0	0	0	0	1.02909e+06	0	0	0	0	0
115.721	0	0	0	0	1.05116e+06	0	0	0	0	0	0	0	0	0	0	0	0	0	0	0
115.733	0	0	0	1065446	0	0	0	0	0	0	0	0	0	0	0	0	0	0	0	0
115.759	0	0	0	0	0	0	0	1.10161e+06	0	0	0	0	0	0	0	0	0	0	0	0
115.762	0	0	0	0	0	1.22572e+06	0	0	0	0	0	0	0	0	0	0	0	0	0	0
115.771	0	0	0	0	0	0	0	0	0	0	0	0	0	0	0	1.06008e+06	0	0	0	0
115.794	0	0	0	0	0	0	0	0	0	0	0	0	0	0	0	0	0	1.19132e+06	0	0
115.802	0	0	0	0	0	1158898	0	0	0	0	0	0	0	0	0	0	0	0	0	0
115.833	0	0	0	1.06021e+06	0	0	0	0	0	0	0	0	0	0	0	0	0	0	0	0
115.896	0	0	0	0	0	0	0	0	1.05002e+06	0	0	0	0	0	0	0	0	0	0	0
115.898	0	0	0	0	0	0	0	0	0	0	0	0	0	1.06186e+06	0	0	0	0	0	0
115.904	0	0	0	0	0	0	0	0	0	0	0	0	0	0	0	0	0	0	1086795	0
115.958	0	0	0	0	0	1.0278e+06	0	0	0	0	0	0	0	0	0	0	0	0	0	0
115.959	0	0	0	0	0	0	0	0	0	0	0	0	0	1.0382e+06	0	0	0	0	0	0
115.966	0	0	0	0	0	0	0	0	0	0	0	0	0	0	0	0	0	0	0	1.08179e+06
115.971	0	0	0	0	0	1.04427e+06	0	0	0	0	0	0	0	0	0	0	0	0	0	0
115.994	0	0	0	0	0	1.02923e+06	0	0	0	0	0	0	0	0	0	0	0	0	0	0
115.997	0	0	0	0	0	0	0	0	0	0	0	0	0	0	0	0	0	0	0	1.03019e+06
116.009	0	0	0	0	0	0	0	0	0	0	1.02617e+06	0	0	0	0	0	0	0	0	0
116.019	0	0	0	1.3386e+06	0	0	0	0	0	0	0	0	0	0	0	0	0	0	0	0
116.037	0	0	0	0	0	0	0	0	0	0	0	0	0	0	0	0	0	0	0	1.11776e+06
116.091	1.04757e+06	0	0	0	0	0	0	0	0	0	0	0	0	0	0	0	0	0	0	0
116.156	0	0	0	0	0	0	0	0	0	0	0	1.10169e+06	0	0	0	0	0	0	0	0
116.163	0	0	0	0	0	0	0	0	0	0	0	0	0	1.04641e+06	0	0	0	0	0	0
116.173	0	0	0	0	0	0	0	0	0	0	0	1.0506e+06	0	0	0	0	0	0	0	0
116.185	1.06477e+06	0	0	0	0	0	0	0	0	0	0	0	0	0	0	0	0	0	0	0
116.198	0	0	0	0	0	0	0	0	0	0	1.02833e+06	0	0	0	0	0	0	0	0	0
116.209	0	0	0	0	0	0	0	0	0	0	0	0	1.031e+06	0	0	0	0	0	0	0
116.21	0	0	0	0	0	1.06361e+06	0	0	0	0	0	0	0	0	0	0	0	0	0	0
116.235	0	0	0	0	0	0	1.02701e+06	0	0	0	0	0	0	0	0	0	0	0	0	0
116.247	0	0	0	0	0	0	0	0	0	0	0	0	0	0	0	0	0	1.10459e+06	0	0
116.288	0	0	0	0	0	0	0	0	0	0	0	0	0	0	1.07194e+06	0	0	0	0	0
116.312	0	0	0	0	0	0	0	0	0	0	0	0	0	0	0	0	0	0	0	1.06036e+06
116.335	0	0	0	0	0	0	0	0	0	0	0	0	0	0	1245201	0	0	0	0	0
116.346	0	0	0	0	0	0	1.17502e+06	0	0	0	0	0	0	0	0	0	0	0	0	0
116.35	0	0	0	0	1.03713e+06	0	0	0	0	0	0	0	0	0	0	0	0	0	0	0
116.351	0	1.02819e+06	0	0	0	0	0	0	0	0	0	0	0	0	0	0	0	0	0	0
116.354	0	0	0	0	0	0	0	0	0	0	0	0	0	0	0	0	0	0	0	1.17702e+06
116.355	0	0	0	0	0	0	0	0	1.05595e+06	0	0	0	0	0	0	0	0	0	0	0
116.369	0	0	0	0	0	0	0	0	0	0	0	0	0	0	0	1.07378e+06	0	0	0	0
116.39	0	0	0	0	0	0	0	0	0	0	0	0	0	0	0	0	0	0	0	1.0314e+06
116.4	0	0	0	0	0	0	0	0	0	0	0	0	1.08112e+06	0	0	0	0	0	0	0
116.401	0	0	0	0	0	0	0	0	0	0	0	0	0	0	0	0	0	0	1.11168e+06	0
116.452	0	0	0	0	0	0	1074039	0	0	0	0	0	0	0	0	0	0	0	0	0
116.47	0	0	0	0	0	0	0	0	0	0	0	0	0	0	0	0	0	0	1.07007e+06	0
116.496	0	0	0	0	0	0	0	1245721	0	0	0	0	0	0	0	0	0	0	0	0
116.5	0	0	0	0	0	0	0	0	0	0	0	1.11593e+06	0	0	0	0	0	0	0	0
116.519	0	0	0	0	0	0	0	0	1.1278e+06	0	0	0	0	0	0	0	0	0	0	0
116.519	0	0	0	0	0	0	0	0	0	0	0	0	0	0	0	0	0	0	1082628	0
116.524	0	0	0	0	0	0	0	0	1.07536e+06	0	0	0	0	0	0	0	0	0	0	0
116.535	0	0	0	0	0	0	0	0	0	0	0	0	0	0	1.03532e+06	0	0	0	0	0
116.542	0	0	0	0	1.04707e+06	0	0	0	0	0	0	0	0	0	0	0	0	0	0	0
116.549	0	0	0	0	0	0	1.11915e+06	0	0	0	0	0	0	0	0	0	0	0	0	0
116.549	0	0	0	0	1.08576e+06	0	0	0	0	0	0	0	0	0	0	0	0	0	0	0
116.549	0	0	0	0	0	0	0	0	0	0	0	0	0	0	0	0	1.06163e+06	0	0	0
116.551	0	0	0	0	1.04038e+06	0	0	0	0	0	0	0	0	0	0	0	0	0	0	0
116.558	0	0	0	0	0	0	0	0	0	0	0	1117173	0	0	0	0	0	0	0	0
116.589	0	0	0	0	0	0	0	0	0	0	0	0	0	0	0	0	0	1033285	0	0
116.59	0	0	0	0	0	0	0	0	0	0	0	0	0	0	0	0	1.05904e+06	0	0	0
116.598	0	0	0	0	0	0	0	0	0	0	0	0	0	0	0	0	0	0	1.03774e+06	0
116.626	0	0	0	0	0	0	0	0	0	1.10079e+06	0	0	0	0	0	0	0	0	0	0
116.656	0	0	0	0	0	0	0	0	0	1.04829e+06	0	0	0	0	0	0	0	0	0	0
116.67	0	0	0	0	0	0	0	0	1.03678e+06	0	0	0	0	0	0	0	0	0	0	0
116.671	0	0	0	0	0	0	0	0	0	0	0	0	0	0	0	0	0	0	1212965	0
116.672	1.04155e+06	0	0	0	0	0	0	0	0	0	0	0	0	0	0	0	0	0	0	0
116.689	0	0	0	0	0	0	0	0	0	1043493	0	0	0	0	0	0	0	0	0	0
116.693	0	0	0	0	0	0	0	0	0	1084961	0	0	0	0	0	0	0	0	0	0
116.715	0	0	0	0	0	0	0	0	1.05567e+06	0	0	0	0	0	0	0	0	0	0	0
116.749	0	0	0	0	0	1.06494e+06	0	0	0	0	0	0	0	0	0	0	0	0	0	0
116.75	0	0	0	0	0	0	0	0	0	0	0	0	0	0	0	0	0	0	1.28502e+06	0
116.76	0	0	0	0	0	0	0	0	0	0	0	0	0	0	0	0	0	1.11909e+06	0	0
116.767	0	0	0	0	0	1.07319e+06	0	0	0	0	0	0	0	0	0	0	0	0	0	0
116.767	0	0	0	0	0	0	0	0	0	0	0	0	0	0	0	0	1.1619e+06	0	0	0
116.802	0	0	0	0	0	0	0	0	0	0	0	0	0	0	0	0	0	0	0	1.12303e+06
116.811	0	0	0	0	0	1.03714e+06	0	0	0	0	0	0	0	0	0	0	0	0	0	0
116.817	0	0	0	0	0	1.09668e+06	0	0	0	0	0	0	0	0	0	0	0	0	0	0
116.825	0	0	1.02829e+06	0	0	0	0	0	0	0	0	0	0	0	0	0	0	0	0	0
116.842	0	0	0	0	0	0	0	0	0	0	0	0	0	0	0	0	1109568	0	0	0
116.852	0	0	0	0	0	0	0	0	0	1.06782e+06	0	0	0	0	0	0	0	0	0	0
116.903	0	0	1.19748e+06	0	0	0	0	0	0	0	0	0	0	0	0	0	0	0	0	0
116.913	0	0	0	0	0	0	0	0	0	0	0	0	0	0	0	0	0	0	0	1.12762e+06
116.916	0	0	0	0	0	0	0	0	1.14394e+06	0	0	0	0	0	0	0	0	0	0	0
116.925	0	0	0	0	0	0	0	0	0	0	0	0	0	0	0	0	0	0	0	1.14147e+06
116.926	0	0	0	0	0	0	0	0	0	0	0	0	0	0	1.05143e+06	0	0	0	0	0
116.966	0	0	0	0	0	0	0	0	0	0	0	0	0	0	1.11326e+06	0	0	0	0	0
116.979	0	0	0	0	1.05109e+06	0	0	0	0	0	0	0	0	0	0	0	0	0	0	0
116.981	0	0	0	0	0	0	0	0	0	0	0	0	0	0	0	0	1.1366e+06	0	0	0
116.989	0	0	0	0	0	0	1.04819e+06	0	0	0	0	0	0	0	0	0	0	0	0	0
116.991	0	0	0	0	0	0	0	0	0	0	0	0	0	0	0	0	1.14061e+06	0	0	0
116.992	0	0	0	0	0	0	0	0	0	0	0	0	0	1.11134e+06	0	0	0	0	0	0
117.045	0	0	0	0	0	0	0	0	0	0	1100901	0	0	0	0	0	0	0	0	0
117.055	0	0	0	0	0	0	0	2.81827e+06	0	0	0	0	0	0	0	0	0	0	0	0
117.072	0	0	0	0	0	0	0	0	0	0	0	0	0	0	0	0	0	0	0	1.09692e+06
117.076	0	0	0	0	0	0	0	0	1.1995e+06	0	0	0	0	0	0	0	0	0	0	0
117.077	0	0	0	0	0	1111648	0	0	0	0	0	0	0	0	0	0	0	0	0	0
117.085	0	0	1.04139e+06	0	0	0	0	0	0	0	0	0	0	0	0	0	0	0	0	0
117.099	1102388	0	0	0	0	0	0	0	0	0	0	0	0	0	0	0	0	0	0	0
117.104	0	0	0	0	0	0	0	0	0	0	0	0	0	1.06396e+06	0	0	0	0	0	0
117.105	0	0	0	0	0	0	0	0	0	0	0	0	0	0	0	0	0	0	1.04251e+06	0
117.111	0	0	0	0	0	0	0	0	1.05374e+06	0	0	0	0	0	0	0	0	0	0	0
117.118	0	0	0	0	0	0	1.07982e+06	0	0	0	0	0	0	0	0	0	0	0	0	0
117.132	0	0	0	0	0	0	0	0	0	1.06954e+06	0	0	0	0	0	0	0	0	0	0
117.136	0	0	0	0	0	0	0	0	0	1.21156e+06	0	0	0	0	0	0	0	0	0	0
117.142	1.03019e+06	0	0	0	0	0	0	0	0	0	0	0	0	0	0	0	0	0	0	0
117.158	0	0	0	0	0	1.09002e+06	0	0	0	0	0	0	0	0	0	0	0	0	0	0
117.172	0	0	0	0	0	0	0	0	0	0	0	0	0	0	0	0	0	0	1.08159e+06	0
117.186	0	0	0	0	0	0	1.06445e+06	0	0	0	0	0	0	0	0	0	0	0	0	0
117.187	0	0	0	0	0	0	0	0	0	0	0	0	0	0	0	0	0	1.16306e+06	0	0
117.213	0	0	0	0	0	0	0	0	0	0	0	0	0	1.09493e+06	0	0	0	0	0	0
117.228	0	0	0	0	0	0	0	0	0	0	0	0	0	0	1.03995e+06	0	0	0	0	0
117.247	0	0	0	0	0	0	0	0	0	0	0	0	0	0	0	0	0	0	0	1.10823e+06
117.248	0	0	0	0	0	0	0	0	0	1.18272e+06	0	0	0	0	0	0	0	0	0	0
117.257	0	0	1037220	0	0	0	0	0	0	0	0	0	0	0	0	0	0	0	0	0
117.258	0	0	0	0	0	0	0	1.13771e+06	0	0	0	0	0	0	0	0	0	0	0	0
117.258	0	0	0	0	1108425	0	0	0	0	0	0	0	0	0	0	0	0	0	0	0
117.259	0	0	0	0	0	0	0	0	0	0	0	0	1.05759e+06	0	0	0	0	0	0	0
117.273	0	0	0	0	0	0	0	0	0	0	0	0	0	0	0	0	0	0	0	1.07442e+06
117.283	0	0	0	0	0	0	0	0	1126084	0	0	0	0	0	0	0	0	0	0	0
117.288	0	0	0	0	0	0	0	0	0	0	0	0	1072083	0	0	0	0	0	0	0
117.319	0	0	0	1.08859e+06	0	0	0	0	0	0	0	0	0	0	0	0	0	0	0	0
117.329	0	0	0	0	0	0	0	0	0	0	0	0	0	0	0	0	0	1106898	0	0
117.339	0	0	0	0	0	0	0	0	0	0	0	0	0	1.09394e+06	0	0	0	0	0	0
117.345	0	0	0	0	0	0	0	0	1.04161e+06	0	0	0	0	0	0	0	0	0	0	0
117.345	0	0	0	0	0	0	0	0	0	0	0	0	0	0	0	0	0	0	1.03417e+06	0
117.368	0	0	0	0	0	0	0	1.21977e+06	0	0	0	0	0	0	0	0	0	0	0	0
117.402	0	0	0	0	1.15376e+06	0	0	0	0	0	0	0	0	0	0	0	0	0	0	0
117.407	0	0	1.05539e+06	0	0	0	0	0	0	0	0	0	0	0	0	0	0	0	0	0
117.408	1.07907e+06	0	0	0	0	0	0	0	0	0	0	0	0	0	0	0	0	0	0	0
117.413	0	0	0	0	0	0	0	0	0	0	0	0	1.03445e+06	0	0	0	0	0	0	0
117.423	0	0	0	0	0	0	0	0	0	0	0	0	0	0	0	1.09786e+06	0	0	0	0
117.434	0	0	0	0	0	1.10799e+06	0	0	0	0	0	0	0	0	0	0	0	0	0	0
117.456	0	0	0	0	0	0	0	1157505	0	0	0	0	0	0	0	0	0	0	0	0
117.461	0	0	0	0	1.14277e+06	0	0	0	0	0	0	0	0	0	0	0	0	0	0	0
117.47	0	0	0	0	0	0	0	0	0	0	0	0	1.07104e+06	0	0	0	0	0	0	0
117.491	0	0	0	0	0	0	0	0	0	0	0	0	0	0	0	0	1.03648e+06	0	0	0
117.492	0	0	0	0	0	0	0	0	0	0	0	0	0	0	0	1108321	0	0	0	0
117.499	0	0	0	0	1.18089e+06	0	0	0	0	0	0	0	0	0	0	0	0	0	0	0
117.508	0	0	0	0	0	0	0	1029142	0	0	0	0	0	0	0	0	0	0	0	0
117.52	0	0	0	0	0	0	0	0	0	0	0	0	0	0	1031171	0	0	0	0	0
117.54	0	0	0	0	0	0	0	0	0	0	0	0	0	0	0	0	0	1.05253e+06	0	0
117.55	0	0	0	0	0	0	0	0	0	0	0	0	0	0	0	0	0	0	0	1.05283e+06
117.566	0	0	0	0	0	0	0	0	0	0	0	0	0	0	0	0	0	0	0	1.08281e+06
117.578	0	0	0	0	0	0	0	0	0	1.05449e+06	0	0	0	0	0	0	0	0	0	0
117.588	0	0	0	0	0	0	0	0	0	0	0	0	0	0	0	0	0	0	1.20621e+06	0
117.59	0	0	0	0	0	0	0	0	0	0	0	0	1.14123e+06	0	0	0	0	0	0	0
117.624	0	0	0	0	0	0	0	0	0	0	0	0	1.28963e+06	0	0	0	0	0	0	0
117.627	0	0	0	0	0	0	0	0	0	0	1.03312e+06	0	0	0	0	0	0	0	0	0
117.673	0	0	0	0	0	0	0	0	1.03056e+06	0	0	0	0	0	0	0	0	0	0	0
117.696	0	0	0	0	0	0	0	0	0	0	0	1.08376e+06	0	0	0	0	0	0	0	0
117.727	0	0	0	0	0	0	0	0	0	0	0	0	0	0	0	0	0	0	0	1.02544e+06
117.73	0	0	0	0	0	0	0	0	0	1.18418e+06	0	0	0	0	0	0	0	0	0	0
117.749	0	0	0	0	0	0	0	0	0	0	0	1.11166e+06	0	0	0	0	0	0	0	0
117.808	0	0	1.12607e+06	0	0	0	0	0	0	0	0	0	0	0	0	0	0	0	0	0
117.814	0	0	0	0	0	1150326	0	0	0	0	0	0	0	0	0	0	0	0	0	0
117.828	1.05783e+06	0	0	0	0	0	0	0	0	0	0	0	0	0	0	0	0	0	0	0
117.853	0	0	0	0	0	0	0	0	0	0	0	0	0	0	0	1.02635e+06	0	0	0	0
117.88	0	0	0	0	0	0	0	0	0	0	0	0	0	1.03827e+06	0	0	0	0	0	0
117.899	0	0	0	0	0	0	0	0	0	0	0	0	0	0	1134400	0	0	0	0	0
117.9	0	0	0	0	0	0	0	0	0	0	0	0	0	0	0	0	0	0	0	1.15078e+06
117.929	1.03903e+06	0	0	0	0	0	0	0	0	0	0	0	0	0	0	0	0	0	0	0
117.979	0	0	1.06422e+06	0	0	0	0	0	0	0	0	0	0	0	0	0	0	0	0	0
117.986	0	0	0	0	0	0	0	0	0	0	0	0	1.18336e+06	0	0	0	0	0	0	0
117.993	0	0	0	0	0	0	0	0	0	0	0	0	0	0	0	0	0	1.05109e+06	0	0
117.994	0	0	0	0	0	0	0	0	0	0	0	0	0	0	1.06276e+06	0	0	0	0	0
118.014	0	1.12324e+06	0	0	0	0	0	0	0	0	0	0	0	0	0	0	0	0	0	0
118.046	0	1.07178e+06	0	0	0	0	0	0	0	0	0	0	0	0	0	0	0	0	0	0
118.062	0	0	0	0	0	0	0	0	0	0	0	1.07628e+06	0	0	0	0	0	0	0	0
118.063	0	0	0	0	1.02996e+06	0	0	0	0	0	0	0	0	0	0	0	0	0	0	0
118.118	0	0	0	0	0	0	0	0	0	0	0	0	0	0	0	0	0	0	1.09654e+06	0
118.121	0	0	0	0	0	0	1.13119e+06	0	0	0	0	0	0	0	0	0	0	0	0	0
118.159	0	0	0	0	0	0	0	0	0	0	0	0	0	0	0	0	0	1.03687e+06	0	0
118.179	0	0	0	0	0	0	0	0	0	0	0	0	0	0	0	0	1044180	0	0	0
118.201	0	0	0	0	0	0	0	0	0	0	0	0	0	1.17911e+06	0	0	0	0	0	0
118.211	0	0	0	0	0	0	0	1.03003e+06	0	0	0	0	0	0	0	0	0	0	0	0
118.267	0	0	0	0	1.09142e+06	0	0	0	0	0	0	0	0	0	0	0	0	0	0	0
118.291	0	0	0	0	0	1.16903e+06	0	0	0	0	0	0	0	0	0	0	0	0	0	0
118.294	0	0	0	0	0	0	0	0	0	0	0	0	0	0	0	0	0	0	1147525	0
118.297	0	0	0	0	0	0	0	0	1.07317e+06	0	0	0	0	0	0	0	0	0	0	0
118.303	0	0	0	0	0	0	0	0	0	0	1152218	0	0	0	0	0	0	0	0	0
118.313	0	0	0	0	0	0	0	0	0	0	0	0	0	0	0	1.11768e+06	0	0	0	0
118.318	0	0	0	0	0	0	0	0	0	0	0	0	0	0	0	0	0	0	0	1.04643e+06
118.34	0	0	0	0	0	0	0	0	1.05668e+06	0	0	0	0	0	0	0	0	0	0	0
118.349	0	0	0	0	0	0	0	0	0	0	0	0	0	1.08628e+06	0	0	0	0	0	0
118.359	0	0	0	0	0	0	0	0	0	0	1.05296e+06	0	0	0	0	0	0	0	0	0
118.387	0	0	0	1.03643e+06	0	0	0	0	0	0	0	0	0	0	0	0	0	0	0	0
118.388	0	0	0	0	0	0	0	0	0	1.04465e+06	0	0	0	0	0	0	0	0	0	0
118.393	0	0	0	0	0	0	0	1.24712e+06	0	0	0	0	0	0	0	0	0	0	0	0
118.409	0	0	0	0	0	0	0	0	0	1.05342e+06	0	0	0	0	0	0	0	0	0	0
118.43	0	0	0	0	0	0	0	0	0	0	1.08969e+06	0	0	0	0	0	0	0	0	0
118.443	0	0	0	0	0	0	0	0	0	0	0	0	0	0	0	1.10728e+06	0	0	0	0
118.454	0	1.15539e+06	0	0	0	0	0	0	0	0	0	0	0	0	0	0	0	0	0	0
118.46	0	0	0	0	0	1.0477e+06	0	0	0	0	0	0	0	0	0	0	0	0	0	0
118.49	0	0	0	0	0	0	0	0	0	0	0	0	0	0	0	0	0	0	0	1.06932e+06
118.54	0	1.02699e+06	0	0	0	0	0	0	0	0	0	0	0	0	0	0	0	0	0	0
118.571	0	0	0	0	0	0	0	0	0	0	1.10277e+06	0	0	0	0	0	0	0	0	0
118.592	0	0	0	0	0	0	0	0	0	0	0	0	0	0	0	0	0	0	1.03014e+06	0
118.603	0	0	0	0	0	0	0	0	0	0	0	0	0	1.02545e+06	0	0	0	0	0	0
118.613	0	0	1.08346e+06	0	0	0	0	0	0	0	0	0	0	0	0	0	0	0	0	0
118.622	0	0	0	0	0	0	0	1.02833e+06	0	0	0	0	0	0	0	0	0	0	0	0
118.632	0	0	0	0	0	1.07092e+06	0	0	0	0	0	0	0	0	0	0	0	0	0	0
118.64	0	0	0	0	0	0	0	0	1.09358e+06	0	0	0	0	0	0	0	0	0	0	0
118.66	0	0	0	0	0	0	0	0	0	0	0	0	0	0	0	0	0	1.04776e+06	0	0
118.661	0	0	0	0	0	0	0	0	0	0	0	0	0	0	0	0	0	1.05245e+06	0	0
118.664	0	0	0	0	0	0	0	0	0	0	0	0	0	0	0	0	1.04906e+06	0	0	0
118.664	0	0	0	0	0	0	0	0	0	0	0	0	0	1.11053e+06	0	0	0	0	0	0
118.681	0	0	0	0	0	0	1.18384e+06	0	0	0	0	0	0	0	0	0	0	0	0	0
118.684	0	0	0	0	0	0	0	0	1.06239e+06	0	0	0	0	0	0	0	0	0	0	0
118.708	0	0	0	0	0	0	0	0	1.02774e+06	0	0	0	0	0	0	0	0	0	0	0
118.71	0	0	0	0	0	0	0	0	0	0	0	0	0	0	0	0	0	0	0	1.07008e+06
118.736	0	0	0	0	0	0	0	0	0	0	0	0	0	0	0	1.04807e+06	0	0	0	0
118.748	0	0	0	0	0	0	0	0	0	0	0	0	0	0	1.06308e+06	0	0	0	0	0
118.758	0	0	0	0	0	0	0	1.0536e+06	0	0	0	0	0	0	0	0	0	0	0	0
118.783	0	0	0	0	0	0	1.04215e+06	0	0	0	0	0	0	0	0	0	0	0	0	0
118.796	0	0	0	0	0	0	0	0	1.05724e+06	0	0	0	0	0	0	0	0	0	0	0
118.8	0	0	0	0	0	0	0	1.03824e+06	0	0	0	0	0	0	0	0	0	0	0	0
118.801	0	0	0	0	0	1.12989e+06	0	0	0	0	0	0	0	0	0	0	0	0	0	0
118.802	0	0	0	0	0	0	0	0	0	0	0	0	0	0	0	0	0	1.04173e+06	0	0
118.803	0	0	0	0	0	0	0	0	0	0	1.04133e+06	0	0	0	0	0	0	0	0	0
118.811	1.1277e+06	0	0	0	0	0	0	0	0	0	0	0	0	0	0	0	0	0	0	0
118.816	0	0	0	0	0	0	0	0	1.06794e+06	0	0	0	0	0	0	0	0	0	0	0
118.85	0	0	0	0	0	0	0	0	0	0	0	0	0	0	1116053	0	0	0	0	0
118.859	0	0	0	0	1.16461e+06	0	0	0	0	0	0	0	0	0	0	0	0	0	0	0
118.859	0	0	0	0	0	1.0593e+06	0	0	0	0	0	0	0	0	0	0	0	0	0	0
118.862	0	0	0	0	0	0	0	0	0	0	0	0	1.02985e+06	0	0	0	0	0	0	0
118.877	0	0	0	0	0	0	0	0	0	0	0	0	1.03512e+06	0	0	0	0	0	0	0
118.88	0	0	1.06273e+06	0	0	0	0	0	0	0	0	0	0	0	0	0	0	0	0	0
118.885	1098847	0	0	0	0	0	0	0	0	0	0	0	0	0	0	0	0	0	0	0
118.887	0	0	0	0	0	0	0	0	0	0	0	0	0	0	0	0	0	1160477	0	0
118.892	0	0	0	0	0	0	0	0	0	0	0	1094342	0	0	0	0	0	0	0	0
118.9	0	0	0	0	0	0	0	0	0	0	0	0	0	0	0	1.03507e+06	0	0	0	0
118.905	0	0	0	0	0	0	0	0	0	0	0	0	1.03408e+06	0	0	0	0	0	0	0
118.909	0	0	1.07196e+06	0	0	0	0	0	0	0	0	0	0	0	0	0	0	0	0	0
118.91	0	0	0	0	0	0	0	0	0	0	0	0	0	0	0	0	0	1.04729e+06	0	0
118.917	0	0	0	0	0	0	0	0	0	0	0	0	0	0	0	0	0	0	0	1.04402e+06
118.923	0	0	0	0	0	0	0	0	0	0	0	0	0	0	0	1.03728e+06	0	0	0	0
118.929	0	1.1432e+06	0	0	0	0	0	0	0	0	0	0	0	0	0	0	0	0	0	0
118.939	0	0	0	1.12736e+06	0	0	0	0	0	0	0	0	0	0	0	0	0	0	0	0
118.943	0	0	0	0	0	0	0	0	0	0	0	0	0	0	0	0	0	0	0	1.03412e+06
118.963	0	1.19394e+06	0	0	0	0	0	0	0	0	0	0	0	0	0	0	0	0	0	0
118.966	0	0	0	0	0	1.02945e+06	0	0	0	0	0	0	0	0	0	0	0	0	0	0
118.972	0	0	0	0	0	0	0	0	0	0	1081876	0	0	0	0	0	0	0	0	0
119.001	0	0	0	0	0	0	0	0	0	0	0	0	0	0	0	1.05918e+06	0	0	0	0
119.013	0	0	0	1.12391e+06	0	0	0	0	0	0	0	0	0	0	0	0	0	0	0	0
119.025	0	0	0	0	0	0	0	0	0	0	0	0	0	0	0	0	0	0	1128993	0
119.042	0	0	0	0	0	0	0	0	0	0	0	0	0	0	0	0	0	0	1.16223e+06	0
119.051	0	0	0	0	0	0	1068125	0	0	0	0	0	0	0	0	0	0	0	0	0
119.068	0	0	0	1117636	0	0	0	0	0	0	0	0	0	0	0	0	0	0	0	0
119.105	0	0	0	0	0	0	0	0	0	0	0	0	0	1.03744e+06	0	0	0	0	0	0
119.111	0	0	0	0	0	0	0	0	0	0	0	0	0	0	0	0	1.1862e+06	0	0	0
119.117	0	0	1146286	0	0	0	0	0	0	0	0	0	0	0	0	0	0	0	0	0
119.137	0	0	0	0	0	0	0	1.04977e+06	0	0	0	0	0	0	0	0	0	0	0	0
119.139	0	0	0	0	0	0	0	0	0	0	0	0	1059135	0	0	0	0	0	0	0
119.173	0	0	0	0	0	0	0	0	0	0	0	0	0	0	0	0	0	0	1.0749e+06	0
119.192	0	0	0	0	0	0	0	1.09858e+06	0	0	0	0	0	0	0	0	0	0	0	0
119.214	0	0	0	0	0	0	0	1031649	0	0	0	0	0	0	0	0	0	0	0	0
119.219	0	0	1.0415e+06	0	0	0	0	0	0	0	0	0	0	0	0	0	0	0	0	0
119.222	0	0	0	0	0	0	0	0	0	0	0	0	0	1064580	0	0	0	0	0	0
119.229	0	0	0	0	0	0	0	0	0	0	0	0	0	0	0	1.15281e+06	0	0	0	0
119.236	0	0	0	0	0	0	0	1.05282e+06	0	0	0	0	0	0	0	0	0	0	0	0
119.261	0	1.04629e+06	0	0	0	0	0	0	0	0	0	0	0	0	0	0	0	0	0	0
119.273	0	0	0	0	0	0	0	0	0	0	0	0	0	1.03897e+06	0	0	0	0	0	0
119.302	0	0	0	0	0	0	0	0	0	0	0	1.09462e+06	0	0	0	0	0	0	0	0
119.325	0	0	0	0	0	0	0	0	0	0	0	0	0	0	0	0	1.10411e+06	0	0	0
119.332	0	0	0	0	0	0	0	0	0	0	0	0	1.13754e+06	0	0	0	0	0	0	0
119.345	0	0	0	1108961	0	0	0	0	0	0	0	0	0	0	0	0	0	0	0	0
119.387	0	0	0	1.03178e+06	0	0	0	0	0	0	0	0	0	0	0	0	0	0	0	0
119.394	0	0	0	0	0	0	0	0	0	1.10717e+06	0	0	0	0	0	0	0	0	0	0
119.425	0	0	0	0	0	0	0	0	0	1071541	0	0	0	0	0	0	0	0	0	0
119.439	0	0	0	0	0	0	0	0	0	0	0	0	0	0	0	0	0	1.15177e+06	0	0
119.477	0	0	0	0	1.04653e+06	0	0	0	0	0	0	0	0	0	0	0	0	0	0	0
119.544	0	0	0	0	0	1.07869e+06	0	0	0	0	0	0	0	0	0	0	0	0	0	0
119.548	0	0	0	0	0	0	1.07286e+06	0	0	0	0	0	0	0	0	0	0	0	0	0
119.595	0	0	0	0	0	0	0	0	0	0	0	1.18638e+06	0	0	0	0	0	0	0	0
119.615	0	0	0	0	0	0	0	0	0	0	0	0	0	1.0543e+06	0	0	0	0	0	0
119.62	0	0	0	0	0	0	0	0	0	0	0	0	0	0	0	0	1.03909e+06	0	0	0
119.636	0	0	0	1.05994e+06	0	0	0	0	0	0	0	0	0	0	0	0	0	0	0	0
119.64	0	0	1.1285e+06	0	0	0	0	0	0	0	0	0	0	0	0	0	0	0	0	0
119.647	0	0	0	0	0	0	0	0	1.40184e+06	0	0	0	0	0	0	0	0	0	0	0
119.654	0	0	0	0	0	0	0	0	0	1134722	0	0	0	0	0	0	0	0	0	0
119.662	0	0	0	0	0	0	0	0	0	0	0	0	0	0	1.10285e+06	0	0	0	0	0
119.675	0	0	0	1.18194e+06	0	0	0	0	0	0	0	0	0	0	0	0	0	0	0	0
119.695	0	0	0	0	0	0	0	0	0	0	0	0	0	0	0	0	0	0	0	1.04661e+06
119.72	0	0	0	1.05015e+06	0	0	0	0	0	0	0	0	0	0	0	0	0	0	0	0
119.732	0	0	0	0	0	1.05036e+06	0	0	0	0	0	0	0	0	0	0	0	0	0	0
119.766	0	0	0	0	0	0	1.03411e+06	0	0	0	0	0	0	0	0	0	0	0	0	0
119.805	0	0	0	0	0	0	0	0	0	0	0	0	0	0	0	0	0	0	0	1.05594e+06
119.847	0	0	0	0	1.0554e+06	0	0	0	0	0	0	0	0	0	0	0	0	0	0	0
119.853	0	0	0	0	0	0	0	0	0	0	0	0	1.038e+06	0	0	0	0	0	0	0
119.86	0	0	0	0	0	0	0	0	0	0	0	0	0	0	0	0	0	0	1.1649e+06	0
119.894	0	0	0	0	0	0	0	0	0	0	1.02608e+06	0	0	0	0	0	0	0	0	0
119.906	0	0	0	0	0	0	0	0	0	0	0	0	0	0	0	1.06633e+06	0	0	0	0
119.913	0	0	0	0	0	0	0	0	0	0	0	0	0	0	0	0	0	0	0	1.04008e+06
119.954	0	0	0	0	0	1051217	0	0	0	0	0	0	0	0	0	0	0	0	0	0
119.966	0	0	0	0	0	0	0	0	0	0	0	0	1.07525e+06	0	0	0	0	0	0	0
119.977	0	0	0	0	0	0	0	0	0	0	0	0	0	0	0	1.04368e+06	0	0	0	0
119.997	0	0	0	0	0	0	1105559	0	0	0	0	0	0	0	0	0	0	0	0	0
120.003	0	0	0	0	0	0	0	1.04524e+06	0	0	0	0	0	0	0	0	0	0	0	0
120.008	0	0	0	0	1.06924e+06	0	0	0	0	0	0	0	0	0	0	0	0	0	0	0
120.025	0	0	0	0	0	0	0	0	1.09191e+06	0	0	0	0	0	0	0	0	0	0	0
120.042	1.11924e+06	0	0	0	0	0	0	0	0	0	0	0	0	0	0	0	0	0	0	0
120.046	0	0	0	0	0	0	0	0	1.04503e+06	0	0	0	0	0	0	0	0	0	0	0
120.116	0	0	0	0	0	0	0	0	0	0	1104795	0	0	0	0	0	0	0	0	0
120.137	0	0	0	0	0	0	0	0	0	0	0	0	0	0	1.24612e+06	0	0	0	0	0
120.164	0	0	0	0	0	0	0	0	0	0	1.03629e+06	0	0	0	0	0	0	0	0	0
120.168	0	0	0	0	0	0	0	0	1.21565e+06	0	0	0	0	0	0	0	0	0	0	0
120.178	0	0	0	0	0	1.10414e+06	0	0	0	0	0	0	0	0	0	0	0	0	0	0
120.179	0	0	0	0	0	0	0	0	0	0	0	0	0	0	0	0	1.16131e+06	0	0	0
120.189	0	0	0	0	0	0	0	0	1.1337e+06	0	0	0	0	0	0	0	0	0	0	0
120.216	0	0	0	0	0	0	0	0	0	0	0	0	0	0	0	0	0	0	0	1.07505e+06
120.221	1.05392e+06	0	0	0	0	0	0	0	0	0	0	0	0	0	0	0	0	0	0	0
120.26	1.08141e+06	0	0	0	0	0	0	0	0	0	0	0	0	0	0	0	0	0	0	0
120.268	0	0	0	0	0	0	1.06074e+06	0	0	0	0	0	0	0	0	0	0	0	0	0
120.278	0	0	0	1.09519e+06	0	0	0	0	0	0	0	0	0	0	0	0	0	0	0	0
120.278	0	0	0	0	0	1.21362e+06	0	0	0	0	0	0	0	0	0	0	0	0	0	0
120.278	0	0	0	0	0	0	0	0	0	0	0	0	1.04671e+06	0	0	0	0	0	0	0
120.284	0	0	0	0	0	0	0	0	0	0	0	1.15296e+06	0	0	0	0	0	0	0	0
120.295	0	0	1.05567e+06	0	0	0	0	0	0	0	0	0	0	0	0	0	0	0	0	0
120.305	0	0	0	0	0	0	1.18824e+06	0	0	0	0	0	0	0	0	0	0	0	0	0
120.308	0	0	0	0	0	0	0	0	0	0	0	0	0	0	1155279	0	0	0	0	0
120.314	0	0	0	0	0	0	0	1.03991e+06	0	0	0	0	0	0	0	0	0	0	0	0
120.358	0	0	1.11366e+06	0	0	0	0	0	0	0	0	0	0	0	0	0	0	0	0	0
120.362	0	0	0	0	0	0	0	0	0	0	0	0	0	0	0	0	0	0	1.2398e+06	0
120.369	0	0	0	0	0	0	0	0	0	1.04818e+06	0	0	0	0	0	0	0	0	0	0
120.37	0	0	0	0	0	0	0	0	0	0	0	0	0	0	0	0	1.17565e+06	0	0	0
120.379	0	0	0	1.03089e+06	0	0	0	0	0	0	0	0	0	0	0	0	0	0	0	0
120.404	1.02785e+06	0	0	0	0	0	0	0	0	0	0	0	0	0	0	0	0	0	0	0
120.404	0	0	0	0	0	0	0	0	0	1064576	0	0	0	0	0	0	0	0	0	0
120.421	0	0	0	0	0	0	0	1.07786e+06	0	0	0	0	0	0	0	0	0	0	0	0
120.421	0	0	0	0	0	0	0	0	1.03785e+06	0	0	0	0	0	0	0	0	0	0	0
120.428	0	0	0	0	0	0	0	0	0	0	0	0	0	1.22582e+06	0	0	0	0	0	0
120.433	0	0	1.0331e+06	0	0	0	0	0	0	0	0	0	0	0	0	0	0	0	0	0
120.445	0	0	1.09735e+06	0	0	0	0	0	0	0	0	0	0	0	0	0	0	0	0	0
120.458	0	0	0	0	0	0	0	0	1.11453e+06	0	0	0	0	0	0	0	0	0	0	0
120.464	0	0	0	0	0	0	0	0	0	0	0	0	0	0	0	0	0	0	1.2083e+06	0
120.466	0	0	0	0	0	0	0	0	0	1.07473e+06	0	0	0	0	0	0	0	0	0	0
120.48	0	0	0	0	0	0	0	0	0	0	0	0	0	0	0	1.10639e+06	0	0	0	0
120.493	0	0	0	0	1.03745e+06	0	0	0	0	0	0	0	0	0	0	0	0	0	0	0
120.504	0	0	0	0	0	0	1.17689e+06	0	0	0	0	0	0	0	0	0	0	0	0	0
120.521	0	0	0	0	1.03524e+06	0	0	0	0	0	0	0	0	0	0	0	0	0	0	0
120.523	0	0	0	0	0	0	0	0	0	0	0	0	0	0	0	0	0	1.08364e+06	0	0
120.612	0	0	0	0	0	0	0	0	0	0	0	0	0	1.02862e+06	0	0	0	0	0	0
120.623	0	0	0	0	0	0	0	0	0	0	0	0	0	0	1.08005e+06	0	0	0	0	0
120.632	0	0	0	0	0	0	0	0	0	0	0	0	0	0	0	0	0	1.30444e+06	0	0
120.641	0	0	0	0	0	0	0	0	0	1.10764e+06	0	0	0	0	0	0	0	0	0	0
120.665	0	0	0	0	0	1.09396e+06	0	0	0	0	0	0	0	0	0	0	0	0	0	0
120.672	0	0	0	0	0	0	0	0	0	1.12191e+06	0	0	0	0	0	0	0	0	0	0
120.684	0	0	0	0	0	0	0	0	1.07068e+06	0	0	0	0	0	0	0	0	0	0	0
120.7	0	0	0	0	0	0	0	0	0	0	0	0	0	1.02898e+06	0	0	0	0	0	0
120.705	0	0	0	1.1062e+06	0	0	0	0	0	0	0	0	0	0	0	0	0	0	0	0
120.705	0	0	0	0	0	0	0	0	0	0	0	0	0	0	1.03867e+06	0	0	0	0	0
120.718	0	0	0	0	0	0	0	0	1130167	0	0	0	0	0	0	0	0	0	0	0
120.758	0	0	0	1.17339e+06	0	0	0	0	0	0	0	0	0	0	0	0	0	0	0	0
120.762	1.09029e+06	0	0	0	0	0	0	0	0	0	0	0	0	0	0	0	0	0	0	0
120.769	0	0	0	0	0	0	0	0	0	0	0	0	0	0	0	0	0	0	1.07115e+06	0
120.779	0	0	0	0	0	0	0	0	0	0	0	0	0	0	1.07349e+06	0	0	0	0	0
120.785	0	0	0	0	0	0	0	0	0	0	0	0	0	0	0	0	0	0	1.08517e+06	0
120.808	0	0	0	0	0	0	0	0	0	0	0	0	0	0	0	0	0	0	1.0282e+06	0
120.818	0	0	0	0	1.07384e+06	0	0	0	0	0	0	0	0	0	0	0	0	0	0	0
120.839	0	0	0	0	0	0	0	0	0	1.11476e+06	0	0	0	0	0	0	0	0	0	0
120.855	0	0	0	0	0	0	1.0563e+06	0	0	0	0	0	0	0	0	0	0	0	0	0
120.858	0	1.06649e+06	0	0	0	0	0	0	0	0	0	0	0	0	0	0	0	0	0	0
120.86	0	1.05172e+06	0	0	0	0	0	0	1.04405e+06	0	0	0	0	0	0	0	0	0	0	0
120.87	0	0	0	0	0	0	1108228	0	0	0	0	0	0	0	0	0	0	0	0	0
120.872	0	0	0	0	0	0	0	0	0	0	0	0	0	1.10086e+06	0	0	0	0	0	0
120.885	0	1.06741e+06	0	0	0	0	0	0	0	0	0	0	0	0	0	0	0	0	0	0
120.894	0	1.03676e+06	0	0	0	0	0	0	0	0	0	0	0	0	0	0	0	0	0	0
120.924	0	0	0	0	0	1.07389e+06	0	0	0	0	0	0	0	0	0	0	0	0	0	0
120.944	0	0	0	0	0	0	0	0	0	0	0	0	0	0	1.04244e+06	0	0	0	0	0
120.964	0	0	0	0	0	0	0	1.06432e+06	0	0	0	0	0	0	0	0	0	0	0	0
120.979	1042517	0	0	0	0	0	0	0	0	0	0	0	0	0	0	0	0	0	0	0
121.002	0	0	0	0	0	0	0	0	0	0	0	0	0	0	1.04963e+06	0	0	0	0	0
121.017	0	0	0	0	0	0	0	0	0	0	0	1.04029e+06	0	0	0	0	0	0	0	0
121.029	0	0	0	0	0	0	0	0	1167825	0	0	0	0	0	0	0	0	0	0	0
121.04	0	0	0	0	0	0	0	0	0	0	0	0	0	0	0	0	0	1.08881e+06	0	0
121.064	0	0	0	0	0	0	0	0	1.06769e+06	0	0	0	0	0	0	0	0	0	0	0
121.086	0	0	0	0	0	0	0	0	0	0	0	0	0	0	0	0	0	0	0	1.19038e+06
121.088	0	0	0	0	0	0	0	0	0	0	1.03461e+06	0	0	0	0	0	0	0	0	0
121.093	0	0	0	0	0	0	0	0	0	0	0	0	0	1.11952e+06	0	0	0	0	0	0
121.124	0	0	0	0	0	0	0	0	0	0	1.04647e+06	0	0	0	0	0	0	0	0	0
121.17	1.04357e+06	0	0	0	0	0	0	0	0	0	0	0	0	0	0	0	0	0	0	0
121.177	0	0	0	0	0	0	0	0	0	0	0	0	1.11673e+06	0	0	0	0	0	0	0
121.209	0	0	0	0	1.16318e+06	0	0	0	0	0	0	0	0	0	0	0	0	0	0	0
121.21	0	0	0	0	0	0	0	0	0	0	1.10337e+06	0	0	0	0	0	0	0	0	0
121.246	0	0	0	0	0	0	0	0	1.16065e+06	0	0	0	0	0	0	0	0	0	0	0
121.252	1.04942e+06	0	0	0	0	0	0	0	0	0	0	0	0	0	0	0	0	0	0	0
121.253	0	0	1.08948e+06	0	0	0	0	0	0	0	0	0	0	0	0	0	0	0	0	0
121.304	0	0	0	0	1.05214e+06	0	0	0	0	0	0	0	0	0	0	0	0	0	0	0
121.309	0	0	0	0	0	0	0	0	0	1.06778e+06	0	0	0	0	0	0	0	0	0	0
121.316	0	0	0	0	0	0	0	0	0	1.05227e+06	0	0	0	0	0	0	0	0	0	0
121.317	0	0	0	0	0	0	0	0	0	0	0	0	0	1.06484e+06	0	0	0	0	0	0
121.325	0	0	0	0	0	0	0	0	0	0	1.0731e+06	0	0	0	0	0	0	0	0	0
121.327	1.09889e+06	0	0	0	0	0	0	0	0	0	0	0	0	0	0	0	0	0	0	0
121.349	0	0	0	0	0	1.05763e+06	0	0	0	0	0	0	0	0	0	0	0	0	0	0
121.351	0	0	0	0	0	0	0	0	0	0	0	0	0	0	0	0	0	0	0	1.03294e+06
121.364	0	0	0	0	0	0	0	0	0	0	0	0	0	0	0	0	0	0	0	1.05489e+06
121.387	0	0	0	0	1.02663e+06	0	0	0	0	0	0	0	0	0	0	0	0	0	0	0
121.412	0	0	0	0	0	0	0	0	0	0	0	0	0	0	0	0	0	1.02953e+06	0	0
121.428	0	0	0	0	0	0	0	0	0	0	1.06794e+06	0	0	0	0	0	0	0	0	0
121.431	0	0	0	1.04974e+06	0	0	0	0	0	0	0	0	0	0	0	0	0	0	0	0
121.444	0	0	0	0	0	0	0	0	0	1.04787e+06	0	0	0	0	0	0	0	0	0	0
121.449	0	0	0	0	0	0	0	0	0	0	0	0	0	0	1.03738e+06	0	0	0	0	0
121.454	0	1.02615e+06	0	0	0	0	0	0	0	0	0	0	0	0	0	0	0	0	0	0
121.454	0	0	0	0	0	0	0	0	0	0	0	0	1.06242e+06	0	0	0	0	0	0	0
121.471	0	0	0	0	0	0	0	0	0	0	1.03743e+06	0	0	0	0	0	0	0	0	0
121.476	0	0	0	0	0	0	1.05304e+06	0	0	0	0	0	0	0	0	0	0	0	0	0
121.477	0	0	0	0	0	0	0	0	0	0	0	0	0	0	0	0	1.04648e+06	0	0	0
121.514	0	0	0	0	0	0	1.05153e+06	0	0	0	0	0	0	0	0	0	0	0	0	0
121.517	0	0	0	0	0	0	0	0	0	0	0	0	0	0	0	1.04598e+06	0	0	0	0
121.535	1.04737e+06	0	0	0	0	0	0	0	0	0	0	0	0	0	0	0	0	0	0	0
121.56	0	0	0	0	0	0	0	0	0	0	0	1.17304e+06	0	0	0	0	0	0	0	0
121.565	0	0	0	0	0	0	0	0	0	0	1.14663e+06	0	0	0	0	0	0	0	0	0
121.568	0	0	0	1.06691e+06	0	0	0	0	0	0	0	0	0	0	0	0	0	0	0	0
121.616	0	0	0	0	0	0	0	0	0	0	0	0	0	0	1.05734e+06	0	0	0	0	0
121.63	0	0	0	0	0	0	0	0	0	1.05297e+06	0	0	0	0	0	0	0	0	0	0
121.632	0	0	0	0	0	0	0	0	0	0	0	0	0	0	0	0	0	1.06758e+06	0	0
121.67	0	0	0	0	0	0	0	0	0	0	0	0	0	0	0	0	0	0	0	1.30079e+06
121.68	0	0	0	0	0	0	0	1.0438e+06	0	0	0	0	0	0	0	0	0	0	0	0
121.687	0	0	1.05476e+06	0	0	0	0	0	0	0	0	0	0	0	0	0	0	0	0	0
121.713	0	0	0	0	0	0	0	0	0	1.04566e+06	0	0	0	0	0	0	0	0	0	0
121.719	0	0	0	0	0	0	0	0	0	0	0	1.11102e+06	0	0	0	0	0	0	0	0
121.726	0	0	0	0	0	0	0	1.07043e+06	0	0	0	0	0	0	0	0	0	0	0	0
121.751	0	0	0	0	0	0	0	0	0	0	0	1.07905e+06	0	0	0	0	0	0	0	0
121.753	1.04466e+06	0	0	0	0	0	0	0	0	0	0	0	0	0	0	0	0	0	0	0
121.757	0	0	0	0	0	0	0	0	0	0	0	0	1.12269e+06	0	0	0	0	0	0	0
121.794	0	0	0	0	0	0	0	0	0	0	0	0	0	0	0	0	0	1.05942e+06	0	0
121.795	0	0	0	0	0	0	0	0	0	0	0	0	0	0	0	0	0	0	1132172	0
121.811	0	0	0	0	0	0	0	0	0	0	0	0	0	0	0	0	0	1.04671e+06	0	0
121.827	0	1.02901e+06	0	0	0	0	0	0	0	0	0	0	0	0	0	0	0	0	0	0
121.876	0	0	0	0	0	0	0	1.15836e+06	0	0	0	0	0	0	0	0	0	0	0	0
121.888	0	0	0	0	0	0	1.06809e+06	0	0	0	0	0	0	0	0	0	0	0	0	0
121.913	0	0	0	0	0	1.12466e+06	0	0	0	0	0	0	0	0	0	0	0	0	0	0
121.928	0	0	0	0	0	0	0	0	0	0	0	0	0	0	0	1.07216e+06	0	0	0	0
121.929	0	0	0	0	0	0	0	0	0	0	0	0	0	1.05074e+06	0	0	0	0	0	0
121.967	0	0	0	0	0	0	0	0	0	0	0	0	0	0	0	0	0	0	0	1.08708e+06
121.998	0	1.05831e+06	0	0	0	0	0	0	0	0	0	0	0	0	0	0	0	0	0	0
122.005	0	0	0	0	0	0	0	0	0	1.12402e+06	0	0	0	0	0	0	0	0	0	0
122.017	0	0	0	0	0	0	0	0	0	0	0	0	0	0	0	0	0	1.08685e+06	0	0
122.048	0	0	0	0	0	0	0	0	0	1.03417e+06	0	0	0	0	0	0	0	0	0	0
122.081	0	0	0	0	0	0	0	0	0	0	0	0	0	0	1069036	0	0	0	0	0
122.082	0	0	0	0	0	0	0	0	0	0	0	0	0	1.02962e+06	0	0	0	0	0	0
122.095	0	0	0	0	0	0	0	0	0	0	0	1.0323e+06	0	0	0	0	0	0	0	0
122.098	0	0	0	0	0	0	0	0	0	0	0	0	0	0	0	0	0	0	0	1.05194e+06
122.101	0	0	0	0	0	0	0	0	1.08507e+06	0	0	0	0	0	0	0	0	0	0	0
122.129	1174779	0	0	0	0	0	0	0	0	0	0	0	0	0	0	0	0	0	0	0
122.147	0	0	0	0	0	0	1.08416e+06	0	0	0	0	0	0	0	0	0	0	0	0	0
122.169	0	0	0	1047535	0	0	0	0	0	0	0	0	0	0	0	0	0	0	0	0
122.175	0	0	1.07624e+06	0	0	0	0	0	0	0	0	0	0	0	0	0	0	0	0	0
122.183	0	0	0	0	0	0	0	1.02929e+06	0	0	0	0	0	0	0	0	0	0	0	0
122.197	0	0	0	0	1.12701e+06	0	0	0	0	0	0	0	0	0	0	0	0	0	0	0
122.199	0	0	0	0	0	0	0	0	0	0	0	1134497	0	0	0	0	0	0	0	0
122.2	0	0	0	0	0	0	0	0	0	1.05392e+06	0	0	0	0	0	0	0	0	0	0
122.202	0	0	0	0	0	0	0	0	0	0	0	0	0	0	0	0	0	0	1.12661e+06	0
122.214	0	0	0	0	0	0	0	0	0	0	0	0	0	0	0	1.10664e+06	0	0	0	0
122.246	0	0	0	0	0	0	0	0	0	0	0	0	0	0	1148934	0	0	0	0	0
122.246	0	0	0	0	0	0	0	0	0	0	0	0	1091173	0	0	0	0	0	0	0
122.248	0	0	0	0	0	0	0	0	0	1.67597e+06	0	0	0	1.51442e+06	0	0	0	1.27728e+06	0	0
122.248	0	0	0	0	0	0	0	0	0	0	1.27961e+06	0	0	0	0	0	0	0	0	0
122.279	0	0	0	0	0	0	0	0	0	0	0	1090850	0	0	0	0	0	0	0	0
122.28	0	0	0	0	0	1.03989e+06	0	0	0	0	0	0	0	0	0	0	0	0	0	0
122.317	0	0	0	0	1.05546e+06	0	0	0	0	0	0	0	0	0	0	0	0	0	0	0
122.364	0	0	0	0	0	0	0	0	0	0	0	0	0	0	0	0	0	0	0	1.06294e+06
122.39	0	1.04055e+06	0	0	0	0	0	0	0	0	0	0	0	0	0	0	0	0	0	0
122.401	0	0	0	0	0	0	0	0	0	0	0	0	0	0	0	0	0	1.06142e+06	0	0
122.452	0	0	0	0	0	0	0	0	0	0	0	0	0	1.13527e+06	0	0	0	0	0	0
122.499	1.11207e+06	0	0	0	0	0	0	0	0	0	0	0	0	0	0	0	0	0	0	0
122.511	1.04345e+06	0	0	0	0	0	0	0	0	0	0	0	0	0	0	0	0	0	0	0
122.516	0	0	0	0	0	0	0	0	0	0	0	0	0	0	0	0	0	1.03937e+06	0	0
122.534	0	0	0	0	0	0	0	1137826	0	0	0	0	0	0	0	0	0	0	0	0
122.537	0	1095835	0	0	0	0	0	0	0	0	0	0	0	0	0	0	0	0	0	0
122.542	0	0	0	0	0	0	0	0	0	0	0	0	0	0	0	0	0	1.06612e+06	0	0
122.586	0	0	1.04043e+06	0	0	0	0	0	0	0	0	0	0	0	0	0	0	0	0	0
122.639	0	0	0	0	0	0	0	0	0	0	0	0	0	0	0	0	1.05502e+06	0	0	0
122.644	0	0	0	0	0	0	0	0	0	0	0	0	1.09717e+06	0	0	0	0	0	0	0
122.649	0	0	0	0	0	0	0	1.11064e+06	0	0	0	0	0	0	0	0	0	0	0	0
122.666	1045140	0	0	0	0	0	0	0	0	0	0	0	0	0	0	0	0	0	0	0
122.687	0	0	0	0	0	0	0	0	0	0	0	0	0	0	0	0	0	0	1.09536e+06	0
122.701	0	0	0	0	0	1.02636e+06	0	0	0	0	0	0	0	0	0	0	0	0	0	0
122.746	0	0	0	0	1.14437e+06	0	0	0	0	0	0	0	0	0	0	0	0	0	0	0
122.75	0	0	0	0	0	0	0	0	0	0	0	0	0	0	0	1.10768e+06	0	0	0	0
122.771	0	0	0	0	0	0	0	0	1.09057e+06	0	0	0	0	0	0	0	0	0	0	0
122.782	0	0	0	0	0	0	0	0	0	0	0	0	0	0	0	0	1.18898e+06	0	0	0
122.789	0	0	1.06773e+06	0	0	0	0	0	0	0	0	0	0	0	0	0	0	0	0	0
122.856	0	0	0	1.07068e+06	0	0	0	0	0	0	0	0	0	0	0	0	0	0	0	0
122.864	0	0	0	0	0	0	0	0	0	0	0	0	0	0	0	0	0	0	1.0464e+06	0
122.866	0	0	0	0	0	0	0	0	0	0	0	0	0	0	0	1.23885e+06	0	0	0	0
122.868	0	0	0	0	0	0	0	0	0	0	0	0	0	0	0	0	1.04273e+06	0	0	0
122.874	0	0	0	0	0	0	0	0	0	0	0	0	0	0	0	0	0	0	1.17448e+06	0
122.881	0	0	0	0	0	0	0	0	0	0	0	0	0	0	0	0	0	0	0	1077165
122.885	0	0	0	0	0	0	0	0	0	1.12326e+06	0	0	0	0	0	0	0	0	0	0
122.91	0	0	0	0	0	0	0	0	0	0	0	0	0	0	0	0	0	1.07625e+06	0	0
122.913	0	0	0	0	0	0	0	0	0	0	0	0	0	0	0	0	0	1.1635e+06	0	0
122.943	0	0	0	0	0	0	0	0	0	0	0	0	0	0	0	0	0	0	1128283	0
122.945	0	0	0	0	0	0	0	0	0	0	0	0	0	0	0	0	0	0	1.16224e+06	0
122.952	0	0	0	0	1.0337e+06	0	0	0	0	0	0	0	0	0	0	0	0	0	0	0
122.957	0	0	0	1.03723e+06	0	0	0	0	0	0	0	0	0	0	0	0	0	0	0	0
122.985	0	0	0	0	0	0	0	0	0	0	1.09809e+06	0	0	0	0	0	0	0	0	0
122.999	0	0	0	0	0	0	0	0	0	0	0	0	0	0	0	0	0	1.04399e+06	0	0
123.04	0	0	0	0	0	0	0	0	0	0	0	0	0	0	1.1599e+06	0	0	0	0	0
123.056	0	0	0	0	0	0	0	0	0	0	0	0	1.06484e+06	0	0	0	0	0	0	0
123.076	0	0	0	0	0	0	0	0	0	0	0	0	0	0	0	0	0	1.10811e+06	0	0
123.097	0	0	1.12331e+06	0	0	0	0	0	0	0	0	0	0	0	0	0	0	0	0	0
123.114	0	0	0	0	0	0	0	0	0	0	0	0	0	0	0	0	0	0	1.12352e+06	0
123.13	0	0	0	0	0	0	0	0	0	0	0	0	0	1.05862e+06	0	0	0	0	0	0
123.149	0	0	0	0	0	0	1.03223e+06	0	0	0	0	0	0	0	0	0	0	0	0	0
123.15	0	0	0	0	0	0	0	0	0	0	1.06738e+06	0	0	0	0	0	0	0	0	0
123.227	0	0	0	0	0	0	0	0	0	0	0	1.0742e+06	0	0	0	0	0	0	0	0
123.233	0	0	0	0	0	0	0	0	0	0	0	0	0	0	0	1050069	0	0	0	0
123.249	0	0	0	0	0	0	1.07252e+06	0	0	0	0	0	0	0	0	0	0	0	0	0
123.255	0	0	0	0	0	0	0	0	0	0	0	0	0	0	0	0	0	0	0	1.07353e+06
123.271	0	0	0	0	0	0	0	0	0	0	0	0	0	0	1.06087e+06	0	0	0	0	0
123.276	0	0	0	0	0	0	0	0	1.09845e+06	0	0	0	0	0	0	0	0	0	0	0
123.283	0	0	0	0	1.19742e+06	0	0	0	0	0	0	0	0	0	0	0	0	0	0	0
123.29	0	0	0	0	0	0	1280583	0	0	0	0	0	0	0	0	0	0	0	0	0
123.29	0	0	0	0	0	0	0	0	0	0	1.08365e+06	0	0	0	0	0	0	0	0	1.12218e+06
123.318	0	0	0	0	0	0	0	0	0	0	0	0	0	0	0	0	0	1.08238e+06	0	0
123.327	0	0	0	0	0	0	0	0	0	0	0	0	0	0	0	0	0	0	1.05168e+06	0
123.329	0	1.05511e+06	0	0	0	0	0	0	0	0	0	0	0	0	0	0	0	0	0	0
123.33	0	0	0	0	0	0	0	0	0	0	0	0	0	0	0	0	0	0	1.15184e+06	0
123.336	0	0	0	0	0	0	0	0	0	0	0	0	0	0	0	0	0	0	0	1.03444e+06
123.344	0	0	0	0	0	0	0	0	0	0	0	0	0	0	1.06085e+06	0	0	0	0	0
123.346	0	0	0	0	0	0	0	0	0	1.05045e+06	0	0	0	0	0	0	0	0	0	0
123.354	0	0	1.07855e+06	0	0	0	0	0	0	0	0	0	0	0	0	0	0	0	0	0
123.368	0	0	0	1.08535e+06	0	0	0	0	0	0	0	0	0	0	0	0	0	0	0	0
123.376	1278121	0	0	0	0	0	0	0	0	0	0	0	0	0	0	0	0	0	0	0
123.386	0	0	0	0	0	0	1.0606e+06	0	0	0	0	0	0	0	0	0	0	0	0	0
123.403	0	0	0	0	0	0	0	0	0	0	0	0	0	0	1.10837e+06	0	0	0	0	0
123.411	0	0	0	0	0	0	0	0	0	0	0	0	0	0	0	0	1.06327e+06	0	0	0
123.436	0	0	0	0	0	1.02762e+06	0	0	0	0	0	0	0	0	0	0	0	0	0	0
123.464	0	0	0	0	0	0	0	0	0	0	1.11046e+06	0	0	0	0	0	0	0	0	0
123.476	0	0	0	0	0	0	0	0	0	1.03094e+06	0	0	0	0	0	0	0	0	0	0
123.495	0	0	0	0	0	0	0	1.29941e+06	0	0	0	0	0	0	0	0	0	0	0	0
123.522	1.16646e+06	0	0	0	0	0	0	0	0	0	0	0	0	0	0	0	0	0	0	0
123.527	0	0	0	0	0	0	0	0	0	1.09334e+06	0	0	0	0	0	0	0	0	0	0
123.558	0	0	0	0	0	0	0	0	0	0	0	0	0	1.03872e+06	0	0	0	0	0	0
123.56	0	0	0	0	0	0	0	0	0	0	0	0	0	0	0	0	1.08841e+06	0	0	0
123.561	0	0	0	0	0	0	0	0	0	0	1147563	0	0	0	0	0	0	0	0	0
123.574	0	0	0	0	0	0	0	0	0	0	0	0	0	0	1.06268e+06	0	0	0	0	0
123.594	0	0	0	0	0	0	0	0	0	0	0	0	0	0	1.07822e+06	0	0	0	0	0
123.606	0	0	0	0	0	0	0	0	0	0	0	0	0	0	0	0	0	0	0	1.12619e+06
123.616	0	0	0	0	0	0	0	0	0	0	0	1.12408e+06	0	0	0	0	0	0	0	0
123.642	0	0	0	0	0	0	1.04699e+06	0	0	0	0	0	0	0	0	0	0	0	0	0
123.644	0	0	0	1.0712e+06	0	0	0	0	0	0	0	0	0	0	0	0	0	0	0	0
123.672	0	0	0	0	0	0	0	0	1.06079e+06	0	0	0	0	0	0	0	0	0	0	0
123.673	0	0	0	0	0	0	0	0	0	0	0	0	0	0	0	1.05381e+06	0	0	0	0
123.676	0	0	0	0	0	0	0	0	0	0	0	0	0	0	0	0	0	1.08634e+06	0	0
123.699	0	1.03218e+06	0	0	0	0	0	0	0	0	0	0	0	0	0	0	0	0	0	0
123.7	0	0	0	1.05981e+06	0	0	0	0	0	0	0	0	0	0	0	0	0	0	0	0
123.736	0	0	0	0	0	1.03912e+06	0	0	0	0	0	0	0	0	0	0	0	0	0	0
123.737	0	0	0	1.05831e+06	0	0	0	0	0	0	0	0	0	0	0	0	0	0	0	0
123.743	0	1.08351e+06	0	0	0	0	0	0	0	0	0	0	0	0	0	0	0	0	0	0
123.748	0	0	0	0	0	0	0	0	0	0	0	0	0	0	1.08525e+06	0	0	0	0	0
123.776	0	0	1.11307e+06	0	0	0	0	0	0	0	0	0	0	0	0	0	0	0	0	0
123.808	0	0	0	0	0	0	0	0	0	1.17487e+06	0	0	0	0	0	0	0	0	0	0
123.811	0	0	0	0	0	0	1.03736e+06	0	0	0	0	0	0	0	0	0	0	0	0	0
123.843	0	0	0	0	0	0	0	0	0	0	0	0	0	1.02575e+06	0	0	0	0	0	0
123.847	0	0	0	0	0	0	0	0	0	0	0	0	0	0	0	0	0	0	1.11388e+06	0
123.863	0	0	0	0	0	0	0	0	0	0	0	0	1.06924e+06	0	0	0	0	0	0	0
123.909	0	0	0	0	0	0	0	0	0	0	1.02996e+06	0	0	0	0	0	0	0	0	0
123.989	1.15628e+06	0	0	0	0	0	0	0	0	0	0	0	0	0	0	0	0	0	0	0
124.014	0	0	2.04673e+06	0	0	0	0	0	0	0	0	0	0	0	0	0	0	0	0	0
124.019	0	0	1.25907e+06	0	0	0	0	0	0	0	0	0	0	0	0	0	0	0	0	0
124.06	1.03285e+06	0	0	0	0	0	0	0	0	0	0	0	0	0	0	0	0	0	0	0
124.065	0	0	0	0	0	0	0	0	0	0	1.02977e+06	0	0	0	0	0	0	0	0	0
124.078	0	0	0	0	0	0	0	0	0	0	1.02791e+06	0	0	0	0	0	0	0	0	0
124.089	0	0	1.04863e+06	0	0	0	0	0	0	0	0	0	0	0	0	0	0	0	0	0
124.118	0	0	0	0	0	0	0	0	0	0	0	0	1.15651e+06	0	0	0	0	0	0	0
124.141	0	0	0	0	0	0	0	0	0	0	0	0	0	0	0	0	1.05201e+06	0	0	0
124.148	0	0	0	0	0	0	1.03449e+06	0	0	0	0	0	0	0	0	0	0	0	0	0
124.149	0	0	0	0	0	1.02942e+06	0	0	0	0	0	0	0	0	0	0	0	0	0	0
124.157	0	0	0	0	0	0	0	0	0	0	0	1.10573e+06	0	0	0	0	0	0	0	0
124.174	0	0	0	0	0	0	0	0	0	0	0	1.03727e+06	0	0	0	0	0	0	0	0
124.18	0	0	0	0	0	0	0	0	0	0	0	0	0	0	1.04298e+06	0	0	0	0	0
124.264	0	0	0	0	0	0	0	0	0	0	0	0	0	0	0	0	1.03085e+06	0	0	0
124.269	0	0	0	0	0	0	0	0	0	0	0	0	0	0	0	1.04311e+06	0	0	0	0
124.295	0	0	0	0	0	0	0	0	0	0	0	0	0	1.0303e+06	0	0	0	0	0	0
124.297	0	0	0	0	0	0	0	0	0	0	0	0	0	0	0	0	0	0	1.05039e+06	0
124.303	0	0	0	0	0	0	0	0	0	0	0	0	0	1.06738e+06	0	0	0	0	0	0
124.332	0	0	0	0	0	1.07667e+06	0	0	0	0	0	0	0	0	0	0	0	0	0	0
124.342	0	0	0	0	0	0	0	0	0	0	1083617	0	0	0	0	0	0	0	0	0
124.346	1.05906e+06	0	0	0	0	0	0	0	0	0	0	0	0	0	0	0	0	0	0	0
124.352	0	0	0	0	0	0	0	0	0	0	0	1146071	0	0	0	0	0	0	0	0
124.358	0	0	0	0	0	0	0	0	0	0	0	0	0	0	0	0	0	0	1.10002e+06	0
124.379	0	0	0	1.06807e+06	0	0	0	0	0	0	0	0	0	0	0	0	0	0	0	0
124.38	0	0	0	0	0	0	0	0	0	0	0	0	0	0	0	0	0	0	0	1.03837e+06
124.383	0	0	0	0	0	0	0	0	0	0	0	0	0	0	0	0	0	1094974	0	0
124.397	0	0	0	0	0	0	0	0	0	0	0	0	0	1.06759e+06	0	0	0	0	0	0
124.407	0	0	0	1.04122e+06	0	0	0	0	0	0	0	0	0	0	0	0	0	0	0	0
124.423	0	0	0	0	0	0	0	0	0	0	0	0	0	0	0	0	0	1.05029e+06	0	0
124.426	0	0	0	0	0	0	0	0	0	0	0	0	0	0	0	1.11973e+06	0	0	0	0
124.438	1.07227e+06	0	0	0	0	0	0	0	0	0	0	0	0	0	0	0	0	0	0	0
124.45	0	0	0	0	0	0	0	0	0	0	0	0	0	0	0	0	0	0	0	1.06323e+06
124.458	0	0	0	1.15072e+06	0	0	0	0	0	0	0	0	0	0	0	0	0	0	0	0
124.458	0	0	0	0	1.04522e+06	0	0	0	0	0	0	0	0	0	0	0	0	0	0	0
124.486	0	0	0	0	0	0	0	0	0	0	0	0	0	0	0	0	0	0	0	1.02937e+06
124.486	0	0	0	0	0	0	0	0	0	0	0	0	0	0	0	0	0	1.1087e+06	0	0
124.49	0	0	0	0	0	0	1.03324e+06	0	0	0	0	0	0	0	0	0	0	0	0	0
124.498	0	0	0	0	0	0	0	0	1.08367e+06	0	0	0	0	0	0	0	0	0	0	0
124.503	0	0	0	0	0	0	0	0	0	0	0	0	0	0	1.0919e+06	0	0	0	0	0
124.505	0	0	1.09131e+06	0	0	0	0	0	0	0	0	0	0	0	0	0	0	0	0	0
124.505	0	0	0	0	1.03622e+06	0	0	0	0	0	0	0	0	0	0	0	0	0	0	0
124.513	0	0	0	0	0	0	0	0	0	0	0	0	0	0	0	0	0	0	0	1.09951e+06
124.567	0	0	0	0	0	1.05454e+06	0	0	0	0	0	0	0	0	0	0	0	0	0	0
124.579	0	0	0	1203348	0	0	0	0	0	0	0	0	0	0	0	0	0	0	0	0
124.604	0	0	0	0	0	0	0	0	0	0	1.04873e+06	0	0	0	0	0	0	0	0	0
124.609	0	0	0	0	1.088e+06	0	0	0	0	0	0	0	0	0	0	0	0	0	0	0
124.659	0	0	0	0	0	0	0	0	0	0	0	0	0	0	0	1.07636e+06	0	0	0	0
124.678	0	0	0	0	0	1.11589e+06	0	0	0	0	0	0	0	0	0	0	0	0	0	0
124.697	0	1.04095e+06	0	0	0	0	0	0	0	0	0	0	0	0	0	0	0	0	0	0
124.714	0	0	1.10667e+06	0	0	0	0	0	0	0	0	0	0	0	0	0	0	0	0	0
124.735	0	0	0	0	0	0	0	0	1.02839e+06	0	0	0	0	0	0	0	0	0	0	0
124.741	0	1.05451e+06	0	0	0	0	0	0	0	0	0	0	0	0	0	0	0	0	0	0
124.77	0	0	0	0	0	0	0	0	0	0	0	0	0	0	0	0	0	0	0	1.10162e+06
124.779	0	0	0	0	0	0	0	0	0	0	0	1.05131e+06	0	0	0	0	0	0	0	0
124.809	0	0	1.13891e+06	0	0	0	0	0	0	0	0	0	0	0	0	0	0	0	0	0
124.824	0	1.03653e+06	0	0	0	0	0	0	0	0	0	0	0	0	0	0	0	0	0	0
124.826	0	0	0	0	0	1.18033e+06	0	0	0	0	0	0	0	0	0	0	0	0	0	0
124.854	0	0	0	1.14511e+06	0	0	0	0	0	0	0	0	0	0	0	0	0	0	0	0
124.863	0	0	0	1.03154e+06	0	0	0	0	0	0	0	0	0	0	0	0	0	0	0	0
124.893	0	0	0	0	0	0	0	0	0	0	0	0	0	1.10305e+06	0	0	0	0	0	0
124.91	0	0	0	0	0	0	0	0	0	0	0	0	0	0	0	0	0	1.11412e+06	0	0
124.932	0	0	0	0	0	0	0	0	0	0	0	0	0	0	0	0	0	0	0	1.04594e+06
124.936	0	0	0	0	0	0	0	0	0	0	0	1087947	0	0	0	0	0	0	0	0
124.964	0	0	0	0	0	0	0	1.04231e+06	0	0	0	0	0	0	0	0	0	0	0	0
124.964	1421089	0	0	0	0	0	0	0	0	0	0	0	0	0	0	0	0	0	0	0
124.987	0	0	0	0	0	0	0	0	0	0	0	0	0	0	0	0	0	1.04684e+06	0	0
125.031	0	0	0	0	0	0	0	0	0	0	0	0	0	0	0	1.04355e+06	0	0	0	0
125.042	0	0	0	0	0	0	1145089	0	0	0	0	0	0	0	0	0	0	0	0	0
125.043	0	0	0	1.08235e+06	0	0	0	0	0	0	0	0	0	0	0	0	0	0	0	0
125.046	0	0	0	0	0	0	0	0	1.05934e+06	0	0	0	0	0	0	0	0	0	0	0
125.055	0	0	0	0	0	1.03488e+06	0	0	0	0	0	0	0	0	0	0	0	0	0	0
125.07	0	0	0	0	0	0	0	0	0	0	0	0	1.04066e+06	0	0	0	0	0	0	0
125.079	0	0	0	0	0	0	0	0	0	0	0	0	0	0	0	1.04504e+06	0	0	0	0
125.098	0	0	0	1.2501e+06	0	0	0	0	0	0	0	0	0	0	0	0	0	0	0	0
125.106	0	0	0	0	0	0	0	0	0	0	0	0	0	0	0	0	0	0	1066735	0
125.107	0	0	0	1.05422e+06	0	0	0	0	0	0	0	0	0	0	0	0	0	0	0	0
125.108	0	0	0	0	0	0	0	0	0	0	0	0	0	0	0	0	1.07227e+06	0	0	0
125.113	0	1.0414e+06	0	0	0	0	0	0	0	0	0	0	0	0	0	0	0	0	0	0
125.131	0	0	0	0	0	0	0	0	0	0	0	0	0	0	0	0	0	0	0	1.0591e+06
125.141	0	0	0	0	0	0	0	0	0	0	0	0	0	1.1065e+06	0	0	0	0	0	0
125.166	0	0	0	0	0	0	1.08164e+06	0	0	0	0	0	0	0	0	0	0	0	0	0
125.201	0	0	0	0	0	0	0	0	0	0	0	0	0	0	0	0	0	1.06929e+06	0	0
125.202	0	0	0	1.1608e+06	0	0	0	0	0	0	0	0	0	0	0	0	0	0	0	0
125.249	0	0	0	0	0	0	0	0	0	1061194	0	0	0	0	0	0	0	0	0	0
125.281	0	0	0	0	1.02986e+06	0	0	0	0	0	0	0	0	0	0	0	0	0	0	0
125.302	0	0	0	0	0	0	0	0	0	0	0	0	0	0	1.21271e+06	0	0	0	0	0
125.303	1.15977e+06	0	0	0	0	0	0	0	0	0	0	0	0	0	0	0	0	0	0	0
125.308	0	1.04354e+06	0	0	0	0	0	0	0	0	0	0	0	0	0	0	0	0	0	0
125.312	0	0	0	1.1288e+06	0	0	0	0	0	0	0	0	0	0	0	0	0	0	0	0
125.318	0	0	0	0	0	0	0	0	0	0	0	0	0	0	0	0	1.07755e+06	0	0	0
125.332	0	0	0	0	0	0	0	0	0	0	0	0	1.06125e+06	0	0	0	0	0	0	0
125.345	0	0	0	0	0	0	0	0	0	0	0	0	1.07225e+06	0	0	0	0	0	0	0
125.354	0	0	0	0	0	0	0	0	0	1.10213e+06	0	0	0	0	0	0	0	0	0	0
125.405	0	0	0	0	0	0	0	0	0	0	1117603	0	0	0	0	0	0	0	0	0
125.432	0	0	0	0	0	0	0	0	0	1.04832e+06	0	0	0	0	0	0	0	0	0	0
125.437	0	0	0	0	0	0	0	0	0	0	0	0	0	0	0	0	0	0	1.03025e+06	0
125.44	0	0	0	0	0	0	0	0	0	0	0	0	0	0	0	1.0868e+06	0	0	0	0
125.491	1.03471e+06	0	0	0	0	0	0	0	0	0	0	0	0	0	0	0	0	0	0	0
125.518	0	0	0	0	0	0	1.10669e+06	0	0	0	0	0	0	0	0	0	0	0	0	0
125.529	0	0	0	0	0	1.04973e+06	0	0	0	0	0	0	0	0	0	0	0	0	0	0
125.534	0	0	0	0	0	0	0	0	0	0	0	0	0	1.03171e+06	0	0	0	0	0	0
125.551	0	0	0	0	0	0	0	0	0	0	0	1.03216e+06	0	0	0	0	0	0	0	0
125.566	0	0	0	0	0	0	0	0	0	1.05523e+06	0	0	0	0	0	0	0	0	0	0
125.568	0	0	0	1.03256e+06	0	0	0	0	0	0	0	0	0	0	0	0	0	0	0	0
125.597	0	0	0	0	0	0	0	0	0	0	0	1111087	0	0	0	0	0	0	0	0
125.605	0	0	0	0	0	0	0	0	0	0	1.13866e+06	0	0	0	0	0	0	0	0	0
125.61	0	0	0	0	0	0	0	0	0	0	0	0	0	0	0	0	0	1.0658e+06	0	0
125.615	0	0	0	0	0	0	0	0	0	0	0	0	0	0	0	0	1.05033e+06	0	0	0
125.617	0	0	1.10891e+06	0	0	0	0	0	0	0	0	0	0	0	0	0	0	0	0	0
125.621	0	0	0	1.03986e+06	0	0	0	0	0	0	0	0	0	0	0	0	0	0	0	0
125.629	0	1.14501e+06	0	0	0	0	0	0	0	0	0	0	0	0	0	0	0	0	0	0
125.637	0	0	0	0	0	0	0	0	0	0	0	1.07219e+06	0	0	0	0	0	0	0	0
125.638	0	0	0	0	0	0	0	0	0	0	0	0	0	0	0	0	0	1.21536e+06	0	0
125.649	0	0	0	0	0	0	0	0	0	0	0	0	0	0	0	0	0	1282225	0	0
125.654	0	0	0	0	0	0	0	0	0	1.20921e+06	0	0	0	0	0	0	0	0	0	0
125.657	0	0	1.06334e+06	0	0	0	0	0	0	0	0	0	0	0	0	0	0	0	0	0
125.661	0	0	0	0	0	0	0	0	0	0	0	1.03919e+06	0	0	0	0	0	0	0	0
125.663	0	0	1.30857e+06	0	0	0	0	0	0	0	0	0	0	0	0	0	0	0	0	0
125.663	0	0	0	1.10677e+06	0	0	0	0	0	0	0	0	0	0	0	0	0	0	0	0
125.682	0	0	0	1.23776e+06	0	0	0	0	0	0	0	0	0	0	0	0	0	0	0	0
125.685	0	0	0	0	0	0	0	0	0	0	0	0	0	1132919	0	0	0	0	0	0
125.687	0	0	0	0	0	1.08028e+06	0	0	0	0	0	0	0	0	0	0	0	0	0	0
125.688	0	0	0	0	0	0	0	0	0	0	0	0	0	0	0	0	0	0	1.14532e+06	0
125.69	0	0	0	0	0	0	0	0	0	0	0	1.2159e+06	0	0	0	0	0	0	0	0
125.691	0	0	0	0	0	0	0	0	0	0	0	0	0	0	1.0663e+06	0	0	0	0	0
125.694	1192176	0	0	0	0	0	0	0	0	0	0	0	0	0	0	0	0	0	0	0
125.704	0	0	0	0	0	0	0	0	0	0	0	0	0	1.05087e+06	0	0	0	0	0	0
125.705	0	0	0	0	0	0	0	1.1073e+06	0	0	0	0	0	0	0	0	0	0	0	0
125.711	0	0	0	0	0	0	0	0	0	0	0	0	0	1.03868e+06	0	0	0	0	0	0
125.711	0	0	1.06815e+06	0	0	0	0	0	0	0	1290614	0	0	0	0	0	0	0	0	0
125.712	0	0	0	0	0	0	0	0	0	0	0	0	0	0	0	0	0	0	1.08368e+06	0
125.713	0	0	0	0	0	0	0	0	0	0	0	0	0	0	0	0	0	0	1.15884e+06	0
125.714	0	0	0	0	0	0	0	0	0	0	1.07191e+06	0	0	0	0	0	0	0	0	0
125.715	0	0	0	0	0	0	0	0	0	0	1.10757e+06	0	0	0	0	0	0	0	0	0
125.715	0	0	0	0	0	0	0	0	0	0	0	0	0	0	0	0	0	0	1.24885e+06	0
125.716	0	0	0	0	0	0	0	0	0	0	0	0	0	1.07258e+06	0	0	0	0	0	0
125.719	0	0	0	0	0	0	0	0	0	0	0	0	0	0	0	0	0	0	1.03169e+06	0
125.719	0	0	0	0	0	0	0	0	0	0	0	0	1.03018e+06	0	0	0	0	0	0	0
125.722	0	0	0	0	0	0	0	0	0	0	0	1.04447e+06	0	0	0	0	0	0	0	0
125.723	0	0	0	0	0	0	0	1.0905e+06	0	0	0	0	0	0	0	0	0	0	0	0
125.723	0	0	0	0	0	0	0	0	0	0	1.13148e+06	0	0	0	0	0	0	0	0	0
125.73	0	0	0	1.05469e+06	0	0	0	0	0	0	0	0	0	0	0	0	0	0	0	0
125.731	0	0	0	0	0	0	0	0	0	0	0	0	0	0	0	0	0	0	0	1.11577e+06
125.732	0	0	0	0	0	0	0	0	0	0	0	0	0	0	1.19855e+06	0	0	0	0	0
125.732	0	0	0	0	0	0	0	0	0	1084042	0	0	0	0	0	0	0	0	0	0
125.737	0	0	0	0	0	0	0	1.1258e+06	0	0	0	0	0	0	0	0	0	0	0	0
125.74	0	0	0	0	0	0	0	0	0	0	0	0	0	0	0	0	0	0	0	1.07068e+06
125.741	0	0	0	0	0	0	0	0	0	0	0	0	0	0	0	0	0	0	1.1169e+06	0
125.744	0	0	0	0	0	0	0	0	0	0	0	0	0	0	0	0	0	1.17703e+06	0	0
125.746	1.05057e+06	0	0	0	0	0	0	0	0	0	0	0	0	0	0	0	0	0	0	0
125.746	0	0	0	0	0	0	0	0	0	0	0	0	0	0	1.08543e+06	0	0	0	0	0
125.749	0	0	0	0	0	0	1.16762e+06	0	0	0	0	0	0	0	0	0	0	0	0	0
125.749	0	0	1.19822e+06	0	0	0	0	0	0	0	0	0	0	0	0	0	0	0	0	0
125.749	0	0	1.04043e+06	0	0	0	0	0	0	0	0	0	0	0	0	0	0	0	0	0
125.75	0	0	1285850	0	0	0	0	0	0	0	0	0	0	0	0	0	0	0	0	0
125.751	0	0	0	0	0	0	0	0	0	1.15168e+06	0	0	0	0	0	0	0	0	0	0
125.751	0	0	0	0	1.07612e+06	0	0	0	0	0	0	0	0	0	0	0	0	0	0	0
125.752	1.23899e+06	0	0	0	0	0	0	0	0	0	0	0	0	0	0	0	0	0	0	0
125.753	1071227	0	0	0	0	0	0	0	0	1.05881e+06	0	0	0	0	0	0	0	0	0	0
125.755	0	0	0	0	0	0	0	0	0	0	0	0	0	0	0	0	0	0	0	1.14713e+06
125.755	0	0	0	0	0	0	0	0	0	0	0	0	1.04338e+06	0	0	0	0	0	0	0
125.756	0	0	0	0	0	0	0	0	0	0	0	0	0	0	0	0	1.07527e+06	0	0	0
125.756	0	0	1.13585e+06	0	0	0	0	0	0	0	0	0	0	0	0	0	0	0	0	0
125.756	0	0	0	0	0	0	0	0	1.16908e+06	0	0	0	0	0	0	0	0	0	0	0
125.758	0	0	1.07565e+06	0	0	0	0	0	0	0	0	0	0	0	0	0	0	0	0	0
125.76	0	0	0	0	0	0	0	0	0	0	0	0	0	0	0	0	0	1049431	0	0
125.762	1.13339e+06	0	0	0	0	0	0	0	0	0	0	0	0	0	0	0	0	0	0	0
125.764	0	0	0	0	0	0	0	0	0	1.08221e+06	0	0	0	0	0	0	0	0	0	0
125.764	0	0	0	0	0	0	0	0	0	0	0	0	0	1.19363e+06	0	1.05737e+06	0	0	0	0
125.767	0	0	0	0	0	0	0	1.08688e+06	0	0	0	0	0	0	0	0	0	0	0	0
125.768	0	0	0	0	0	0	0	0	0	0	0	0	0	1.10277e+06	0	0	0	0	0	0
125.769	0	0	0	0	0	0	0	0	1.27143e+06	0	0	0	0	0	0	0	0	0	0	0
125.769	0	0	0	0	0	0	0	1.07024e+06	0	0	0	0	0	0	0	0	0	0	0	0
125.771	0	0	0	1110357	0	0	0	0	0	0	0	0	0	0	0	0	0	0	0	1.12802e+06
125.772	0	0	0	0	1.10718e+06	0	0	0	0	0	0	0	0	0	0	0	0	0	0	0
125.774	0	0	0	0	0	0	0	0	0	0	0	0	0	0	1.1981e+06	0	0	0	0	0
125.774	1.11144e+06	0	0	0	0	0	0	0	0	0	0	0	0	0	0	0	0	0	0	0
125.775	0	0	0	0	0	0	0	1.07535e+06	0	0	0	0	0	0	0	0	0	0	0	0
125.776	0	0	0	0	0	0	0	1.12379e+06	0	0	0	0	0	0	0	0	0	0	0	0
125.778	0	0	1.15818e+06	0	0	0	0	0	0	0	0	0	0	0	0	0	0	0	0	0
125.779	0	0	0	0	0	0	0	0	1.15497e+06	0	0	0	0	0	0	0	0	0	0	0
125.779	0	0	0	0	0	0	0	0	0	0	0	0	1.06992e+06	0	0	0	0	0	0	0
125.779	0	0	0	0	0	0	0	0	0	0	0	0	0	0	0	0	0	0	1.11244e+06	0
125.782	0	0	0	0	0	0	0	1.22484e+06	0	0	0	0	0	0	0	0	0	0	1.10159e+06	0
125.783	0	0	0	0	0	0	0	0	0	0	0	0	0	0	0	0	0	0	0	1.1064e+06
125.783	1.08075e+06	0	0	0	0	0	0	0	0	0	0	0	0	0	0	0	0	0	0	0
125.783	0	0	0	0	0	0	0	1.36442e+06	0	0	0	0	0	0	0	0	0	0	0	0
125.784	1.06036e+06	0	0	0	0	0	0	0	0	0	0	0	0	0	0	0	0	0	0	0
125.785	1.14421e+06	0	0	0	0	0	0	0	0	0	0	0	0	0	0	0	0	0	0	0
125.787	0	0	0	0	0	0	0	0	0	0	0	0	0	1.13972e+06	0	0	0	0	0	0
125.788	0	0	0	0	0	0	1.04219e+06	0	0	0	0	0	0	0	0	0	0	0	0	0
125.79	0	0	0	0	0	0	0	1.06561e+06	0	0	0	0	0	0	0	0	0	0	0	0
125.793	1.06967e+06	0	0	0	0	0	0	0	0	0	0	0	0	0	0	0	0	0	0	0
125.793	0	0	0	0	1067923	0	0	0	0	0	0	0	0	0	0	0	1.08291e+06	0	0	0
125.795	0	0	0	0	0	0	0	0	0	0	0	0	0	0	0	0	0	1.22843e+06	0	0
125.796	0	0	0	0	0	0	0	0	0	0	1.07905e+06	0	0	0	0	0	0	0	0	0
125.797	0	0	0	0	0	0	0	0	0	0	0	1.11189e+06	0	0	0	0	0	0	0	0
125.798	0	0	0	0	1.17517e+06	0	0	0	0	0	0	0	0	0	0	0	0	0	0	0
125.799	0	1.07501e+06	0	0	0	0	0	0	0	0	0	0	0	0	0	0	0	0	0	0
125.8	0	0	0	1.11835e+06	0	0	0	0	0	0	0	0	0	0	0	0	0	0	0	0
125.801	0	0	0	0	0	0	0	0	1.23938e+06	0	0	0	0	0	0	0	0	0	1.03046e+06	0
125.801	0	0	0	1.06012e+06	0	0	0	0	0	0	0	0	0	0	0	0	0	0	0	0
125.802	0	0	0	0	0	0	1.21286e+06	0	0	1.07582e+06	0	0	0	0	0	0	0	0	0	0
125.802	0	0	0	0	0	0	0	1.03383e+06	0	0	0	0	0	0	0	0	0	0	0	0
125.802	0	0	0	0	0	0	0	0	0	0	0	0	0	0	1.04117e+06	0	0	0	0	0
125.802	0	0	0	0	0	0	1.07605e+06	0	0	0	0	0	0	0	0	0	0	0	0	0
125.804	0	0	0	1.11379e+06	0	0	0	0	0	0	0	0	0	0	0	0	0	0	0	0
125.805	0	1.16926e+06	0	0	0	0	0	1.0333e+06	0	0	0	0	0	0	0	0	0	0	0	0
125.805	0	0	0	0	0	0	0	0	0	0	0	1.12658e+06	0	0	0	0	0	0	0	0
125.806	0	0	0	0	0	0	0	0	0	0	0	0	0	0	0	0	0	1.11226e+06	0	0
125.807	0	0	0	0	0	0	1.13949e+06	0	0	0	0	0	0	0	0	0	0	0	0	0
125.808	0	0	0	0	0	0	0	0	0	0	0	0	0	0	1.05925e+06	0	0	0	0	0
125.809	0	0	0	0	0	0	0	0	0	0	0	0	0	1.26124e+06	0	0	0	0	0	0
125.812	0	0	0	0	0	0	0	1.24401e+06	0	0	0	0	0	0	0	0	0	0	0	0
125.812	0	0	0	0	0	0	0	0	0	0	0	0	0	0	0	0	0	0	0	1.04529e+06
125.812	0	0	0	0	0	0	0	0	0	0	1.03815e+06	1.04519e+06	0	0	0	0	0	0	0	0
125.813	0	0	0	0	0	0	1.07737e+06	0	0	0	0	0	0	0	0	0	0	0	0	0
125.813	0	0	0	0	0	0	0	0	0	0	0	0	0	1.08009e+06	0	0	0	0	0	0
125.814	0	0	0	0	0	0	0	0	0	0	0	0	1.03688e+06	0	0	0	0	0	0	0
125.815	0	0	0	0	0	0	0	0	0	1111675	0	0	0	0	0	0	0	0	0	0
125.816	0	0	0	0	0	0	0	0	0	0	0	0	0	0	0	0	0	0	0	1.03095e+06
125.816	1.22805e+06	0	0	0	0	0	0	0	0	0	0	0	0	0	0	0	0	0	0	0
125.817	0	0	0	0	0	0	0	0	0	1.10108e+06	0	0	0	0	0	0	0	0	0	0
125.819	0	0	0	0	0	0	0	0	0	0	0	1.03207e+06	0	0	0	0	0	0	0	0
125.819	1.05196e+06	0	0	0	0	0	0	0	0	0	0	0	0	0	0	0	0	0	0	0
125.821	0	0	0	0	0	0	0	1.09049e+06	0	0	0	0	0	0	0	0	0	0	0	0
125.822	0	0	1.03076e+06	0	0	0	0	0	0	0	0	0	0	0	0	0	0	0	1.17241e+06	0
125.822	0	0	0	0	1.22079e+06	0	0	0	0	0	0	0	0	0	0	0	0	0	0	0
125.823	0	0	0	0	0	0	0	0	0	0	0	1.03088e+06	0	0	0	0	0	0	0	0
125.824	0	0	0	0	0	0	0	0	0	0	0	0	0	0	0	0	0	0	1.19426e+06	0
125.824	0	0	0	0	0	0	0	1.11638e+06	0	0	0	0	0	0	0	0	0	0	0	0
125.825	0	0	0	0	0	0	0	0	0	1.08637e+06	0	0	0	0	0	0	0	0	0	0
125.825	0	0	1.04231e+06	0	0	0	0	0	0	0	0	0	0	0	0	0	0	0	0	0
125.825	0	0	0	0	0	0	1.2743e+06	0	0	0	0	0	0	0	0	0	0	0	0	0
125.826	0	0	0	0	0	0	0	0	0	0	0	0	0	0	1260778	0	0	0	0	0
125.826	0	0	0	0	0	0	0	0	0	0	0	0	0	0	0	0	0	0	0	1.06246e+06
125.827	1.45889e+06	0	0	1.09275e+06	0	0	0	0	0	0	0	0	0	0	0	0	0	0	0	0
125.827	0	0	0	0	0	0	0	0	0	1.05881e+06	0	0	0	0	0	0	0	0	0	0
125.829	0	0	0	0	0	0	0	0	0	0	0	0	0	0	0	0	0	0	0	1.06783e+06
125.829	0	0	0	0	0	0	0	0	0	0	0	1.10244e+06	0	0	0	0	0	0	0	0
125.831	0	0	0	0	1.07271e+06	0	0	0	0	0	0	0	0	0	0	0	0	0	0	0
125.832	0	0	0	0	0	0	0	0	0	0	0	0	0	0	0	0	0	1.0677e+06	0	0
125.832	0	0	0	0	0	0	0	0	0	0	0	0	0	0	0	1.11887e+06	0	0	0	0
125.833	0	0	0	0	0	0	0	1110462	0	0	0	0	0	0	0	0	0	0	0	0
125.834	0	0	0	0	0	0	0	0	0	0	0	0	0	0	0	0	0	0	0	1.5156e+06
125.834	0	0	0	0	0	0	0	0	0	0	1.02934e+06	0	0	0	0	0	0	0	0	0
125.835	0	0	0	0	0	0	0	0	0	0	0	1.03856e+06	0	0	0	0	0	0	0	0
125.835	0	0	0	0	0	0	0	0	0	0	0	0	0	0	0	0	1.17233e+06	0	0	0
125.836	1.03887e+06	0	0	0	0	0	0	0	0	0	0	0	0	0	0	0	0	0	0	0
125.836	0	0	0	0	0	0	0	0	0	0	0	1.12357e+06	0	0	0	0	0	0	1047367	0
125.837	0	0	0	0	0	0	0	0	0	0	0	1.16351e+06	0	0	0	0	0	0	0	0
125.837	0	0	0	0	0	0	0	0	0	0	0	0	0	0	0	0	0	1.05356e+06	0	0
125.838	0	0	0	0	0	0	0	0	0	0	0	0	0	0	0	0	0	1.08652e+06	0	0
125.838	0	0	0	0	0	0	0	0	0	0	0	0	0	0	0	0	1.28345e+06	0	0	0
125.839	0	0	0	0	0	0	0	0	0	0	0	0	1.2959e+06	0	0	0	0	0	0	0
125.839	0	0	0	0	0	0	0	0	0	0	0	1.2175e+06	0	0	0	0	0	0	0	0
125.84	0	0	0	0	0	0	0	0	0	0	0	0	0	0	0	0	0	1136167	0	0
125.841	1.11892e+06	0	0	0	0	0	0	0	0	0	0	0	0	0	0	0	0	0	0	0
125.842	0	0	0	0	0	0	0	0	0	0	0	0	1.15142e+06	0	0	0	0	0	0	0
125.842	0	0	0	0	0	0	0	0	0	0	0	0	0	0	0	0	1.03426e+06	0	0	0
125.842	0	0	0	1.07106e+06	0	0	0	0	0	0	0	0	0	0	0	0	0	0	0	0
125.844	0	0	0	0	0	0	0	0	0	0	0	0	0	0	1.12656e+06	0	0	0	0	0
125.845	0	0	0	0	0	0	0	0	0	1.0532e+06	0	0	0	0	0	0	0	0	0	0
125.846	0	0	0	0	0	1.03476e+06	0	0	0	0	0	0	0	0	0	0	0	0	0	0
125.847	0	0	0	0	0	0	0	0	0	0	0	0	0	0	0	0	0	0	1.11007e+06	0
125.847	0	0	0	0	0	0	0	0	0	0	0	0	0	0	0	1.04662e+06	0	0	0	0
125.849	0	0	0	0	0	0	0	0	0	1074194	0	0	0	0	0	0	0	0	0	0
125.849	0	0	0	0	0	0	1.10164e+06	0	0	0	0	0	0	0	0	0	0	0	0	0
125.849	1.09808e+06	0	0	0	0	0	0	0	0	0	0	0	0	0	0	0	0	0	0	0
125.851	0	0	0	0	0	0	0	0	1.12987e+06	0	0	0	0	0	0	0	0	0	0	1.12703e+06
125.851	0	0	0	0	0	0	0	0	0	0	0	1.16483e+06	0	0	0	0	0	0	0	0
125.852	0	0	0	0	0	0	0	0	0	0	0	0	0	0	0	0	0	0	0	1.03848e+06
125.853	0	0	0	0	0	0	1.26685e+06	0	0	0	0	0	0	0	0	0	0	0	0	0
125.854	0	0	0	0	0	0	0	0	1.10734e+06	0	0	0	0	0	0	0	0	0	0	0
125.855	0	0	0	0	0	0	0	0	0	0	0	1.14329e+06	0	0	0	0	0	0	0	0
125.855	0	0	0	0	0	0	0	0	0	0	0	0	0	0	0	0	0	0	0	1.1745e+06
125.855	0	0	0	0	0	0	0	0	0	0	0	0	0	1231617	0	0	0	0	0	0
125.856	0	0	0	0	0	0	0	0	0	0	0	0	0	0	1.0556e+06	0	0	0	0	0
125.856	0	0	0	0	0	0	0	0	0	0	0	0	0	0	0	0	0	0	0	1.03879e+06
125.857	0	0	0	0	0	0	0	0	0	0	0	0	0	0	0	0	1.03747e+06	0	0	0
125.857	0	0	1413103	0	0	0	0	0	0	0	0	0	0	0	1.03371e+06	0	0	0	0	0
125.858	0	0	0	0	0	0	0	0	0	0	1.15925e+06	0	0	0	0	0	0	0	0	0
125.858	0	0	0	0	0	0	0	0	0	0	0	0	0	0	0	0	0	0	0	1.09286e+06
125.858	0	0	0	0	0	0	0	1.13341e+06	0	0	0	0	0	0	0	0	0	0	0	0
125.858	0	0	0	0	0	0	0	0	0	0	0	0	0	0	0	0	0	0	0	1.09975e+06
125.859	0	0	0	0	0	0	0	0	0	0	0	0	0	0	0	1.16709e+06	0	0	0	0
125.859	0	0	0	0	0	0	0	0	0	0	0	0	0	0	0	0	0	1.16001e+06	0	0
125.863	0	0	1.03811e+06	0	0	0	0	0	0	0	0	0	0	0	0	0	0	0	0	0
125.863	0	0	0	0	0	0	0	0	0	0	0	0	0	0	0	0	0	1.18264e+06	0	0
125.864	0	0	0	0	0	0	0	0	0	0	0	0	0	0	0	0	0	0	0	1.11024e+06
125.865	0	0	0	0	0	0	0	0	0	0	0	0	0	0	1182898	0	0	0	0	0
125.865	0	0	0	0	0	0	0	0	0	0	0	0	0	0	0	0	0	1132268	0	0
125.867	0	0	0	0	0	0	0	0	0	0	0	0	0	0	0	0	0	0	1.04313e+06	0
125.867	0	0	0	0	0	0	0	0	0	0	0	0	1.03344e+06	0	0	0	0	0	0	0
125.868	0	0	0	0	0	0	0	0	0	0	0	0	0	0	0	0	0	1.06064e+06	0	0
125.872	0	0	0	0	0	0	0	0	0	0	0	0	0	0	0	0	0	1.07397e+06	0	0
125.873	1.24864e+06	0	0	0	0	0	0	0	0	0	0	0	0	0	0	0	0	0	0	0
125.874	1.08056e+06	0	0	0	0	0	0	0	0	0	0	1.25688e+06	0	0	0	0	0	0	0	0
125.875	0	0	0	1165801	0	0	0	0	0	0	0	0	0	0	0	0	0	0	0	0
125.875	0	0	0	0	0	1084136	0	0	0	0	0	0	0	0	0	0	0	0	0	0
125.875	0	0	0	0	0	0	0	0	0	0	0	0	0	0	1.05797e+06	0	0	0	0	0
125.876	0	0	0	0	0	0	0	0	0	0	0	0	0	0	1.1941e+06	0	0	0	0	0
125.876	0	0	0	0	0	0	0	0	0	0	0	0	0	0	0	0	1.118e+06	0	0	0
125.877	0	0	0	0	0	0	0	0	0	0	0	1199279	0	0	0	0	0	0	0	0
125.878	0	0	0	0	0	0	0	0	0	0	0	0	1.3413e+06	0	0	0	0	0	0	0
125.878	0	0	0	0	0	0	0	0	1.21083e+06	0	0	0	0	0	0	0	0	0	0	0
125.88	0	0	0	0	0	0	0	1.07358e+06	0	0	0	0	0	0	0	0	0	0	0	0
125.88	0	0	0	0	0	0	1.03332e+06	0	0	0	0	0	0	0	0	0	0	0	0	0
125.881	0	0	0	0	0	0	1.0816e+06	0	0	0	0	0	0	0	0	0	0	0	0	0
125.881	0	0	0	0	0	0	0	0	0	0	0	1.16315e+06	0	0	0	0	0	0	0	0
125.882	0	0	0	0	0	0	0	0	0	0	0	0	0	0	0	0	0	0	1.05378e+06	0
125.883	0	0	0	0	0	0	0	0	0	0	0	0	0	0	0	0	0	1.17728e+06	0	0
125.884	0	0	0	0	0	0	0	0	0	0	0	1.1405e+06	0	0	0	0	0	0	0	0
125.885	0	0	0	0	0	0	0	0	0	0	0	1.05574e+06	0	0	0	0	0	0	0	0
125.885	0	0	0	0	0	0	0	0	0	0	0	0	0	0	0	0	0	1.04165e+06	0	0
125.888	0	0	1.18655e+06	0	0	0	0	0	0	0	0	0	0	0	0	0	0	0	0	0
125.888	1.12341e+06	0	0	0	0	0	0	0	0	0	0	0	0	0	0	0	0	0	0	0
125.889	0	0	0	0	0	0	0	0	0	0	0	0	0	0	0	0	0	0	0	1.06988e+06
125.889	0	0	0	0	0	0	0	0	0	1.22529e+06	0	0	0	0	0	0	0	0	0	0
125.89	0	0	1.07492e+06	0	0	0	0	0	0	0	0	0	0	0	0	0	0	0	0	0
125.891	0	0	0	0	0	0	0	0	0	0	0	0	0	1.06178e+06	0	0	0	0	0	0
125.891	0	1.22185e+06	0	0	0	0	0	0	0	0	0	0	0	1.23761e+06	0	0	0	0	0	0
125.891	0	0	0	0	0	0	0	0	0	0	1089642	0	1078787	0	0	0	0	0	0	0
125.892	0	0	0	0	0	0	0	0	0	0	0	0	0	0	1.41222e+06	0	0	0	0	0
125.892	0	0	0	0	0	0	0	0	0	0	0	0	0	0	0	0	0	1.07082e+06	0	0
125.893	0	0	0	0	0	0	0	0	0	0	1.12932e+06	0	0	0	0	0	0	0	0	0
125.893	0	0	0	0	0	1.09512e+06	1.16613e+06	0	0	0	0	0	0	0	0	0	0	0	0	0
125.894	0	1.14429e+06	0	0	0	0	0	0	0	0	0	0	0	0	0	0	0	0	0	0
125.894	0	0	0	0	1134967	0	0	0	0	0	0	0	0	0	0	0	0	0	0	0
125.896	0	0	0	0	0	0	0	0	0	0	0	0	0	1.05393e+06	0	0	0	0	0	0
125.896	0	0	0	0	0	0	0	0	0	0	0	0	0	0	0	0	1.08764e+06	0	0	0
125.897	0	0	0	0	0	0	0	0	0	0	0	0	0	0	0	0	0	1.18216e+06	0	0
125.897	0	0	0	0	0	0	0	0	0	0	0	0	0	0	0	0	0	0	0	1.07977e+06
125.901	0	0	0	0	0	0	0	1.03804e+06	0	0	0	0	0	0	0	0	0	0	0	0
125.902	0	0	1.11074e+06	0	0	0	0	0	0	0	0	0	0	0	0	0	0	0	0	0
125.903	0	0	0	0	0	0	0	0	0	1.11929e+06	0	0	0	0	0	0	0	0	0	0
125.903	0	0	0	0	0	0	1128560	0	0	0	0	0	0	0	0	0	0	0	0	0
125.904	1069815	0	0	0	0	0	0	0	0	0	0	0	0	0	0	0	0	0	0	0
125.906	0	0	0	0	0	0	0	0	0	0	0	0	0	0	0	0	1.08953e+06	0	0	0
125.906	0	0	0	1.07043e+06	0	0	0	0	0	0	0	0	0	0	0	0	0	0	0	0
125.909	0	0	0	0	0	0	0	0	0	1.14806e+06	0	0	0	0	0	0	0	0	0	0
125.911	0	0	0	0	0	0	0	0	0	1093727	0	0	0	0	0	0	0	0	0	0
125.911	0	0	0	0	1.1263e+06	0	0	0	0	0	0	0	0	0	0	0	1.07178e+06	0	0	0
125.912	0	0	0	0	0	0	0	0	0	0	0	0	0	0	1.1755e+06	0	0	0	0	0
125.912	1.03447e+06	0	0	0	0	0	0	0	0	0	0	0	0	0	0	0	0	0	0	0
125.913	0	0	0	0	0	0	0	0	0	0	0	0	0	1.05376e+06	0	0	0	0	0	0
125.914	0	0	1.05839e+06	0	0	0	0	0	0	0	0	0	0	0	0	0	0	0	0	0
125.915	0	0	0	0	0	0	0	1.04885e+06	0	0	0	0	0	0	0	0	0	0	0	0
125.916	0	0	0	0	0	0	0	0	1.09071e+06	0	0	0	0	0	0	0	0	0	0	0
125.916	1.11479e+06	0	0	0	0	0	0	0	0	0	0	0	0	0	0	0	0	0	0	0
125.916	0	0	0	0	0	0	0	0	0	0	0	0	1.0739e+06	0	0	0	0	0	0	0
125.917	0	0	0	0	0	0	0	0	0	0	0	0	0	0	0	0	1.21581e+06	0	0	0
125.919	0	0	0	0	0	0	1.03285e+06	0	0	0	0	0	0	0	0	0	0	0	0	0
125.919	0	0	0	0	0	0	0	0	0	0	0	0	0	0	0	0	1.03334e+06	0	0	0
125.922	0	0	0	1.16673e+06	0	0	0	0	0	0	0	0	0	0	0	0	0	0	0	0
125.923	0	0	0	0	0	1.03983e+06	0	0	0	0	0	0	0	0	0	0	0	0	0	0
125.925	0	0	0	0	0	0	0	0	0	0	0	0	0	1.03916e+06	0	0	0	0	0	0
125.928	0	0	0	0	1.03819e+06	0	0	0	0	0	0	0	0	0	0	0	0	0	0	0
125.931	0	1.12603e+06	0	0	0	0	0	0	0	0	0	0	0	0	0	0	0	0	0	0
125.932	0	0	0	0	0	0	0	0	0	0	0	0	0	0	0	0	1.12647e+06	0	0	0
125.932	0	0	0	0	0	0	0	0	0	0	0	0	0	1.07926e+06	0	0	0	0	0	0
125.932	0	0	0	0	0	0	0	0	1.15023e+06	0	0	0	0	0	0	0	0	0	0	0
125.933	1.12606e+06	0	0	0	0	0	0	0	0	0	0	0	0	0	0	0	0	0	0	0
125.933	0	0	0	1.04914e+06	0	0	0	0	0	0	0	0	0	0	0	0	0	0	0	0
125.934	0	0	0	0	0	0	0	0	0	0	0	1.16715e+06	0	0	0	0	0	0	0	0
125.935	0	0	0	0	0	0	0	0	0	0	0	0	0	1.25725e+06	0	1.30611e+06	0	0	0	0
125.939	0	0	0	0	0	0	1.11372e+06	0	0	0	0	0	0	0	0	0	0	0	0	0
125.94	0	0	0	0	0	0	0	0	0	1.09447e+06	0	0	0	0	0	0	0	0	0	0
125.942	0	0	0	0	0	0	1.0423e+06	0	0	0	0	0	0	0	0	0	0	0	0	0
125.943	0	0	0	0	0	0	0	0	0	0	0	0	0	0	0	0	0	1.07686e+06	0	0
125.943	0	0	0	0	0	0	0	0	0	0	0	1.07077e+06	0	0	0	0	0	0	0	0
125.944	0	0	0	1.0886e+06	0	0	0	0	0	0	0	0	0	0	0	0	0	0	0	0
125.945	0	0	0	1.18153e+06	0	0	0	0	0	0	0	0	0	0	0	0	0	0	0	0
125.945	0	0	0	0	0	0	0	0	0	0	0	0	0	1.09314e+06	0	0	0	0	0	0
125.946	0	0	0	0	0	0	0	0	0	0	0	0	0	0	0	0	0	0	0	1.18298e+06
125.947	0	1.07812e+06	0	0	0	0	0	0	0	0	0	0	0	0	0	0	0	0	0	0
125.948	0	0	0	1.24762e+06	0	0	0	0	0	0	0	0	0	0	0	0	0	0	0	0
125.948	0	0	0	0	0	0	0	0	0	0	0	0	0	0	0	0	0	1.34524e+06	0	0
125.95	0	0	1.03364e+06	0	0	0	0	0	0	0	0	0	0	0	0	0	0	0	0	0
125.952	0	0	0	0	0	0	0	0	0	0	0	0	0	0	1.06176e+06	0	0	0	0	0
125.953	0	0	0	0	0	0	0	0	0	0	0	0	0	0	0	1070786	0	0	0	0
125.957	0	0	0	0	0	0	0	0	1.22e+06	0	0	0	0	0	0	0	0	0	0	0
125.964	0	0	1.0321e+06	0	0	0	0	0	0	0	0	0	0	0	0	0	0	0	0	0
125.966	0	0	0	0	0	0	0	0	0	1.03902e+06	0	0	0	0	0	0	0	0	0	0
125.967	0	1.0374e+06	0	0	0	0	0	0	0	0	0	0	0	0	0	0	0	0	0	0
125.969	0	0	0	1.19068e+06	0	0	0	0	0	0	0	0	0	0	0	0	0	0	0	0
125.969	0	1.18804e+06	0	0	0	0	0	0	0	0	0	0	0	0	0	0	0	0	0	0
125.97	0	0	0	0	1.03348e+06	0	0	0	0	0	0	0	0	0	0	0	0	0	0	0
125.97	0	0	0	0	0	0	0	0	0	0	0	0	1.10828e+06	0	0	0	0	0	0	0
125.97	0	0	0	0	0	0	0	0	0	0	0	0	0	1.10391e+06	0	0	0	0	0	0
125.97	0	0	0	0	0	0	0	0	0	0	0	0	1.08927e+06	0	0	0	0	0	0	0
125.971	0	0	0	0	0	0	0	0	0	0	0	0	0	0	1.03278e+06	0	0	0	0	0
125.972	0	0	0	0	0	0	0	0	0	0	0	0	0	0	0	0	0	0	1.06463e+06	0
125.974	0	0	0	0	0	0	1044110	0	0	0	0	0	0	0	0	0	0	0	0	0
125.974	0	0	0	0	0	0	0	0	0	0	0	0	0	0	0	1.16882e+06	0	0	0	0
125.975	0	1.22343e+06	0	0	0	0	0	0	0	0	0	0	0	0	0	0	0	0	0	0
125.976	0	0	0	0	0	0	0	0	0	0	0	0	0	0	0	0	1.0543e+06	0	0	0
125.977	0	0	0	0	0	0	0	0	0	0	0	0	0	0	0	0	0	0	0	1.13176e+06
125.979	0	0	0	0	0	0	0	0	1.0673e+06	0	0	0	0	0	0	0	0	0	0	0
125.984	0	0	0	0	0	0	0	0	0	0	0	0	0	0	0	0	0	0	0	1.11392e+06
125.985	0	0	0	0	0	0	0	0	1.04825e+06	0	0	0	0	0	0	0	0	0	0	0
125.986	0	0	0	0	0	0	0	0	0	0	0	0	0	0	0	1.03531e+06	0	0	0	0
125.987	0	0	0	0	0	0	0	0	0	0	0	0	0	0	0	0	0	1.05775e+06	0	0
125.989	0	0	0	1.05688e+06	0	0	0	0	0	0	0	0	0	0	0	0	0	0	0	0
125.99	0	0	0	0	0	0	0	0	0	0	0	0	1.10447e+06	0	0	0	0	0	0	0
125.993	0	0	0	0	0	0	0	0	0	0	0	0	0	0	0	0	0	0	0	1.13094e+06
125.993	0	0	0	0	0	0	1.13328e+06	0	0	0	0	0	0	0	0	0	0	0	0	0
125.994	0	0	0	0	0	0	0	0	0	0	0	0	0	0	0	0	0	1.0405e+06	0	0
125.995	0	0	0	0	0	0	0	0	0	0	0	0	0	0	0	1.04207e+06	0	0	0	0
125.998	0	0	0	0	0	1.06762e+06	0	0	0	0	0	0	0	0	0	0	0	0	0	0
125.999	0	0	0	0	0	0	1.03864e+06	0	0	0	0	0	0	0	0	0	0	0	0	0
126	0	0	0	0	0	0	0	0	1.38364e+06	0	0	0	0	0	0	0	0	0	0	0
126	0	0	0	0	0	0	0	0	0	0	0	1.05175e+06	0	0	0	0	0	0	0	0
126.001	0	0	0	0	0	0	0	0	0	0	0	0	1.12668e+06	0	0	0	0	0	0	0
126.004	0	0	0	0	0	0	0	0	0	0	0	0	1.08611e+06	0	0	0	0	0	0	0
126.005	0	1.06046e+06	0	0	0	0	0	0	0	0	0	0	0	0	0	0	0	0	0	0
126.007	0	0	0	0	1.08923e+06	0	0	0	0	0	0	0	0	0	0	0	0	0	0	0
126.008	0	0	0	0	0	1.15641e+06	0	0	0	0	0	0	0	0	0	0	0	0	0	0
126.008	0	0	0	0	0	0	0	0	0	0	0	0	1.08337e+06	0	0	0	0	0	0	0
126.009	0	0	0	0	0	0	0	0	0	0	0	0	0	0	0	0	0	0	1.03899e+06	0
126.01	0	0	0	0	0	0	0	0	0	0	0	0	0	0	0	1.15742e+06	0	0	0	0
126.01	0	0	1.03233e+06	0	0	0	0	0	0	0	0	0	0	0	0	0	0	0	0	0
126.011	0	0	0	0	0	0	1.06717e+06	0	0	0	0	0	0	0	0	0	0	0	0	0
126.012	0	0	0	0	0	0	0	0	0	0	0	0	1123276	0	0	0	0	0	0	0
126.013	0	0	0	0	0	0	0	0	0	0	0	0	1.03699e+06	0	0	0	0	0	0	0
126.013	0	0	0	0	0	0	0	1.10464e+06	0	0	0	0	0	0	0	0	0	0	0	0
126.013	0	1.11514e+06	0	0	0	0	0	0	0	0	0	0	0	0	0	0	0	0	0	0
126.016	0	0	0	0	0	0	0	0	0	0	0	0	0	0	1.22114e+06	0	0	0	0	0
126.016	0	0	0	0	0	0	0	0	0	0	0	0	0	0	0	1.17653e+06	0	0	0	0
126.018	0	0	0	0	0	0	1.13703e+06	0	0	0	0	0	0	0	0	0	0	0	0	0
126.019	0	0	0	0	0	0	1068439	0	0	0	0	0	0	0	0	0	0	0	0	0
126.02	0	0	0	0	0	0	0	0	0	0	0	0	0	0	0	1.07587e+06	0	0	0	0
126.021	0	0	0	0	0	0	0	0	1.08424e+06	0	0	0	0	0	0	0	0	0	0	0
126.025	0	0	0	1.14037e+06	0	0	0	0	0	0	0	0	0	0	0	0	0	0	0	0
126.026	0	0	1.03411e+06	0	0	0	0	0	0	0	0	0	0	0	0	0	0	0	0	0
126.027	0	0	0	0	0	0	0	0	0	0	0	0	0	0	0	1.09444e+06	0	0	0	0
126.027	0	0	0	0	0	0	0	0	0	0	0	0	1.28368e+06	0	0	0	0	0	0	0
126.031	0	0	0	0	0	0	0	0	0	0	0	0	0	0	0	0	0	0	1.07995e+06	0
126.033	0	0	0	0	0	0	0	0	0	0	0	0	1.15528e+06	0	0	0	0	0	0	0
126.041	0	0	0	0	0	0	0	0	0	0	0	0	1094210	0	0	0	0	0	0	0
126.043	0	0	0	0	0	0	1.16646e+06	0	0	0	0	0	0	0	0	0	0	0	0	0
126.047	0	0	0	0	0	0	0	0	0	0	0	0	1.08106e+06	0	0	1052550	0	0	0	0
126.047	0	0	0	0	0	0	0	0	0	0	0	0	1.035e+06	0	0	0	0	0	0	0
126.048	0	0	0	0	0	1.20991e+06	0	0	0	0	0	0	0	0	0	0	0	0	0	0
126.049	0	1.03129e+06	0	0	0	0	0	0	0	0	0	0	0	0	0	0	0	0	0	0
126.051	0	0	0	0	0	0	0	0	0	0	0	0	0	0	0	0	1.07004e+06	0	0	0
126.059	0	0	0	0	0	0	0	0	0	0	0	0	0	0	0	1.07772e+06	0	0	0	0
126.081	0	0	0	0	0	0	0	0	0	0	0	0	0	0	0	0	1200954	0	0	0
126.087	0	0	0	0	0	0	0	0	0	0	0	0	0	0	1.1012e+06	0	0	0	0	0
126.093	0	0	0	0	0	0	0	0	0	0	1.04877e+06	0	0	0	0	0	0	0	0	0
126.1	0	0	0	0	0	0	0	0	0	0	0	0	0	0	0	0	0	0	0	1.03492e+06
126.105	0	0	0	0	0	0	0	0	0	0	0	0	1.08798e+06	0	0	0	0	0	0	0
126.105	0	0	0	0	0	1061654	0	0	0	0	0	0	0	0	0	0	0	0	0	0
126.106	0	0	0	0	0	0	0	1.0506e+06	0	0	0	0	0	0	0	0	0	0	0	0
126.135	0	0	0	0	0	0	0	0	0	0	0	0	0	0	0	0	0	1.04946e+06	0	0
126.14	0	0	0	0	0	0	0	0	0	1.17683e+06	0	0	0	0	0	0	0	0	0	0
126.165	0	0	0	0	0	0	0	0	0	0	0	0	0	0	0	0	0	1.17441e+06	0	0
126.176	0	0	0	0	1089504	0	0	0	0	0	0	0	0	0	0	0	0	0	0	0
126.201	0	1.15131e+06	0	0	0	0	0	0	0	0	0	0	0	0	0	0	0	0	0	0
126.212	0	0	0	0	0	0	0	0	0	0	0	0	0	0	0	1.03475e+06	0	0	0	0
126.221	0	0	0	0	0	0	1.06525e+06	0	0	0	0	0	0	0	0	0	0	0	0	0
126.244	0	0	0	0	0	0	0	0	0	0	1.23047e+06	0	0	0	0	0	0	0	0	0
126.371	0	0	0	0	0	0	0	0	0	0	1.0443e+06	0	0	0	0	0	0	0	0	0
126.397	0	0	0	0	0	0	0	0	0	1.07361e+06	0	0	0	0	0	0	0	0	0	0
126.403	0	0	0	0	0	0	0	0	1057345	0	0	0	0	0	0	0	0	0	0	0
126.41	0	0	1.07109e+06	0	0	0	0	0	0	0	0	0	0	0	0	0	0	0	0	0
126.413	0	0	0	0	0	0	0	1.05855e+06	0	0	0	0	0	0	0	0	0	0	0	0
126.432	0	0	0	0	0	0	1.17052e+06	0	0	0	0	0	0	0	0	0	0	0	0	0
126.452	0	0	0	0	0	1.13137e+06	0	0	0	0	0	0	0	0	0	0	0	0	0	0
126.466	0	0	0	0	0	0	0	0	0	0	0	0	0	1.08496e+06	0	0	0	0	0	0
126.468	0	0	0	0	0	0	0	0	0	0	0	0	0	0	0	0	1.13358e+06	0	0	0
126.48	0	0	0	0	0	0	0	0	0	0	0	0	1.13278e+06	0	0	0	0	0	0	0
126.494	0	0	0	0	0	0	0	0	0	0	0	1.05994e+06	0	0	0	0	0	0	0	0
126.511	0	0	0	0	0	0	0	0	0	0	0	1.09773e+06	0	0	0	0	0	0	0	0
126.525	0	0	0	0	0	0	0	0	0	0	0	0	0	0	1.03259e+06	0	0	0	0	0
126.544	0	0	0	0	0	0	0	0	0	0	0	0	0	0	0	0	0	0	0	1.33304e+06
126.56	0	0	0	0	0	0	0	0	1.03754e+06	0	0	0	0	0	0	0	0	0	0	0
126.601	0	0	0	0	0	0	0	0	0	0	0	0	0	0	0	0	1.07398e+06	0	0	0
126.611	0	0	0	0	0	0	0	0	0	0	0	0	0	0	1.10377e+06	0	0	0	0	0
126.612	0	0	0	0	0	0	1.03301e+06	0	0	0	0	0	0	0	0	0	0	0	0	0
126.625	0	0	0	0	0	0	0	0	0	0	0	0	0	0	1.04291e+06	0	0	0	0	0
126.634	0	0	0	0	0	0	0	0	1.0373e+06	0	0	0	0	0	0	0	0	0	0	0
126.642	0	0	0	0	0	0	0	0	0	0	0	0	0	0	0	0	0	1.14654e+06	0	0
126.659	0	0	0	0	0	1.0339e+06	0	0	0	0	0	0	0	0	0	0	0	0	0	0
126.66	1.16188e+06	0	0	0	0	0	0	0	0	0	0	0	0	0	0	0	0	0	0	0
126.685	0	0	0	1.06118e+06	0	0	0	0	0	0	0	0	0	0	0	0	0	0	0	0
126.714	0	0	0	0	1.03274e+06	0	0	0	0	0	0	0	0	0	0	0	0	0	0	0
126.718	1.10503e+06	0	0	0	0	0	0	0	0	0	0	0	0	0	0	0	0	0	0	0
126.722	0	0	0	0	1.03208e+06	0	0	0	0	0	0	0	0	0	0	0	0	0	0	0
126.733	0	0	0	0	0	0	0	0	0	0	0	0	0	0	0	0	0	0	1.08802e+06	0
126.733	0	0	0	0	0	0	0	0	0	1.03754e+06	0	0	0	0	0	0	0	0	0	0
126.735	0	0	0	0	1.06719e+06	0	0	0	0	0	0	0	0	0	0	0	0	0	0	0
126.736	0	0	0	0	1.03961e+06	0	0	0	0	0	0	0	0	0	0	0	0	0	0	0
126.739	0	0	0	0	0	0	0	0	0	0	1.12909e+06	0	0	0	0	0	0	0	0	0
126.743	0	0	0	0	0	1.03819e+06	0	0	0	0	0	0	0	0	0	0	0	0	0	0
126.744	0	0	0	0	0	0	0	0	0	0	0	0	0	0	0	0	0	0	1038483	0
126.754	0	0	0	0	0	0	1.07184e+06	0	0	0	0	0	0	0	0	0	0	0	0	0
126.759	0	0	0	0	0	0	0	0	0	0	0	0	0	1.16355e+06	0	0	0	0	0	0
126.776	0	0	0	0	0	0	0	0	0	0	0	0	0	0	0	0	1.04455e+06	0	0	0
126.785	0	0	0	0	0	0	0	0	0	0	0	0	0	0	0	0	0	1.1492e+06	0	0
126.786	0	0	0	1.09685e+06	0	0	0	0	0	0	0	0	0	0	0	0	0	0	0	0
126.814	0	0	0	0	0	0	0	0	0	0	0	0	0	0	0	1.126e+06	0	0	0	0
126.847	0	0	0	0	0	0	0	0	0	0	0	0	0	0	0	0	0	1.23169e+06	0	0
126.89	1.11214e+06	0	0	0	0	0	0	0	0	0	0	0	0	0	0	0	0	0	0	0
126.938	0	0	0	0	1.03053e+06	0	0	0	0	0	0	0	0	0	0	0	0	0	0	0
126.94	0	0	0	1.05173e+06	0	0	0	0	0	0	0	0	0	0	0	0	0	0	0	0
126.986	0	0	0	1.03909e+06	0	0	0	0	0	0	0	0	0	0	0	0	0	0	0	0
127.025	0	0	0	0	0	0	0	0	0	0	0	0	0	0	0	0	0	0	0	1.05078e+06
127.039	0	0	1.0323e+06	0	0	0	0	0	0	0	0	0	0	0	0	0	0	0	0	0
127.054	0	0	0	0	0	0	0	0	0	0	0	0	0	0	0	0	0	0	1.0366e+06	0
127.092	0	0	0	0	0	0	0	0	0	0	0	0	0	0	1.07696e+06	0	0	0	0	0
127.126	0	0	0	0	0	0	0	0	0	0	0	0	1.0596e+06	0	0	0	0	0	0	0
127.129	0	0	0	0	0	0	0	0	0	0	0	0	0	0	0	0	0	0	1.05479e+06	0
127.17	0	0	0	0	0	0	0	0	0	0	0	0	0	0	1.06731e+06	0	0	0	0	0
127.183	0	0	0	0	0	0	0	0	0	0	0	0	0	0	0	1.07588e+06	0	0	0	0
127.236	0	0	0	0	0	0	0	0	1.07165e+06	0	0	0	0	0	0	0	0	0	0	0
127.261	0	0	0	1066652	0	0	0	0	0	0	0	0	0	0	0	0	0	0	0	0
127.266	0	0	0	0	0	0	0	0	0	0	0	1.11117e+06	0	0	0	0	0	0	0	0
127.278	0	0	0	0	0	0	0	0	0	0	0	1037718	0	0	0	0	0	0	0	0
127.293	0	0	0	0	0	0	0	1.06269e+06	0	0	0	0	0	0	0	0	0	0	0	0
127.294	0	0	0	0	0	0	0	0	0	0	0	0	0	0	0	0	0	1.05106e+06	0	0
127.309	0	0	0	0	1.11094e+06	0	0	0	0	0	0	0	0	0	0	0	0	0	0	0
127.329	0	0	1.07579e+06	0	0	0	0	0	0	0	0	0	0	0	0	0	0	0	0	0
127.336	1.16534e+06	0	0	0	0	0	0	0	0	0	0	0	0	0	0	0	0	0	0	0
127.357	0	0	0	0	0	0	0	0	0	0	0	0	0	0	0	0	1.03499e+06	0	0	0
127.361	1.03439e+06	0	0	0	0	0	0	0	0	0	0	0	0	0	0	0	0	0	0	0
127.367	0	0	0	0	0	0	0	0	0	0	0	1.09846e+06	0	0	0	0	0	0	0	0
127.373	0	0	0	1.07796e+06	0	0	0	0	0	0	0	0	0	0	0	0	0	0	0	0
127.384	0	0	0	0	0	0	0	0	0	0	0	0	0	0	0	0	0	0	0	1.07217e+06
127.409	0	0	0	0	0	0	0	0	0	0	0	0	0	0	0	0	0	0	0	1.07864e+06
127.422	0	0	0	0	0	0	1.06698e+06	0	0	0	0	0	0	0	0	0	0	0	0	0
127.431	0	0	0	0	0	0	0	1.09e+06	0	0	0	0	0	0	0	0	0	0	0	0
127.449	0	0	0	0	1.07262e+06	0	0	0	0	0	0	0	0	0	0	0	0	0	0	0
127.46	0	0	0	0	0	0	0	0	0	0	0	0	0	0	1122518	0	0	0	0	0
127.549	0	0	0	0	0	0	0	1058190	0	0	0	0	0	0	0	0	0	0	0	0
127.551	0	1.07963e+06	0	0	0	0	0	0	0	0	0	0	0	0	0	0	0	0	0	0
127.576	0	1.03213e+06	0	0	0	0	0	0	0	0	0	0	0	0	0	0	0	0	0	0
127.585	0	0	0	0	0	0	0	0	0	0	0	0	0	1.10828e+06	0	0	0	0	0	0
127.606	0	0	0	0	0	0	0	0	0	0	1.20103e+06	0	0	0	0	0	0	0	0	0
127.606	0	0	0	0	0	0	1.07083e+06	0	0	0	0	0	0	0	0	0	0	0	0	0
127.617	0	0	0	0	0	0	0	0	0	0	0	0	0	0	0	1.03527e+06	0	0	0	0
127.631	0	0	0	0	0	0	0	0	0	0	0	1.0339e+06	0	0	0	0	0	0	0	0
127.646	0	0	0	0	1102026	0	0	0	0	0	0	0	0	0	0	0	0	0	0	0
127.681	0	0	0	0	0	0	0	0	0	0	0	0	0	0	0	0	0	0	1.04205e+06	0
127.697	0	0	0	0	0	0	0	0	0	0	0	0	0	0	0	0	0	0	1.03304e+06	0
127.704	0	0	0	0	0	0	0	0	0	0	1.06477e+06	0	0	0	0	0	0	0	0	0
127.711	0	0	0	0	0	0	0	0	0	0	0	0	1.05183e+06	0	0	0	0	0	0	0
127.72	0	0	0	0	0	0	1.04902e+06	0	0	0	0	0	0	0	0	0	0	0	0	0
127.724	0	0	0	0	0	0	0	0	1.08542e+06	0	0	0	0	0	0	0	0	0	0	0
127.738	0	0	0	1.06595e+06	0	0	0	0	0	0	0	0	0	0	0	0	0	0	0	0
127.741	0	0	0	0	0	0	0	0	0	0	0	0	1.04203e+06	0	0	0	0	0	0	0
127.76	0	0	0	0	0	0	0	0	0	0	0	0	0	0	0	0	0	0	0	1.08267e+06
127.783	1.15127e+06	0	0	0	0	0	0	0	0	0	0	0	0	0	0	0	0	0	0	0
127.79	0	0	0	0	0	0	0	0	0	0	0	0	0	0	0	1.18687e+06	0	0	0	0
127.804	0	0	0	0	0	0	0	1.04893e+06	0	0	0	0	0	0	0	0	0	0	0	0
127.804	0	0	0	0	0	0	0	0	1.08099e+06	0	0	0	0	0	0	0	0	0	0	0
127.83	1.03149e+06	0	0	0	0	0	0	0	0	0	0	0	0	0	0	0	0	0	0	0
127.843	0	0	0	0	0	0	0	1.0571e+06	0	0	0	0	0	0	0	0	0	0	0	0
127.863	0	0	0	0	0	0	0	0	0	0	0	1.10874e+06	0	0	0	0	0	0	0	0
127.867	0	0	0	0	0	0	0	0	0	1.03563e+06	0	0	0	0	0	0	0	0	0	0
127.876	0	0	0	0	0	0	0	0	0	1.10584e+06	0	0	0	0	0	0	0	0	0	0
127.877	0	0	0	0	0	0	0	1.21939e+06	0	0	0	0	0	0	0	0	0	0	0	0
127.883	0	0	0	0	0	0	0	0	1.04562e+06	0	0	0	0	0	0	0	0	0	0	0
127.946	0	0	0	0	0	0	0	0	0	0	0	0	0	1.11403e+06	0	0	0	0	0	0
127.987	1.12165e+06	0	0	0	0	0	0	0	0	0	0	0	0	0	0	0	0	0	0	0
128.02	0	0	0	0	0	0	0	0	0	0	0	0	0	0	0	0	0	1.06881e+06	0	0
128.031	0	0	0	0	0	0	0	0	0	0	0	0	0	0	0	1.16064e+06	0	0	0	0
128.035	0	0	0	0	0	0	0	1.18287e+06	0	0	0	1.26099e+06	0	0	0	0	0	0	0	0
128.085	0	0	0	0	0	0	0	0	0	0	0	0	0	0	0	0	0	0	1.03366e+06	0
128.108	0	0	0	0	0	0	0	0	0	0	1.17065e+06	0	0	0	0	0	0	0	0	0
128.137	0	0	0	0	0	0	0	0	0	0	0	0	0	0	0	0	1.08514e+06	0	0	0
128.149	0	0	0	0	0	0	0	0	0	0	0	0	0	0	0	0	0	0	1.03709e+06	0
128.153	0	1.04399e+06	0	0	0	0	0	0	0	0	0	0	0	0	0	0	0	0	0	0
128.186	0	0	0	0	0	0	0	0	0	0	0	0	0	0	0	0	1.0609e+06	0	0	0
128.189	0	0	0	0	0	0	0	0	0	0	0	0	1.04077e+06	0	0	0	0	0	0	0
128.202	0	0	0	0	0	0	0	0	0	0	1.07477e+06	0	0	0	0	0	0	0	0	0
128.258	0	0	1.21101e+06	0	0	0	0	0	0	0	0	0	0	0	0	0	0	0	0	0
128.326	0	0	0	0	0	0	0	0	0	0	0	0	0	0	1.04895e+06	0	0	0	0	0
128.362	0	0	0	0	0	0	0	0	0	1092576	0	0	0	0	0	0	0	0	0	0
128.416	0	0	0	0	0	0	0	0	0	0	0	0	0	1.0373e+06	0	0	0	0	0	0
128.427	0	0	0	0	0	0	0	0	0	0	0	0	0	0	0	0	1.07526e+06	0	0	0
128.451	0	0	0	0	0	0	0	0	0	0	0	1.10549e+06	0	0	0	0	0	0	0	0
128.451	0	0	0	0	0	0	0	0	0	0	0	0	0	0	0	0	0	1.04014e+06	0	0
128.501	0	0	0	0	0	0	0	0	0	0	1.03445e+06	0	0	0	0	0	0	0	0	0
128.582	0	0	0	0	0	0	0	0	0	1.05729e+06	0	0	0	0	0	0	0	0	0	0
128.594	0	0	0	0	0	1.071e+06	0	0	0	0	0	0	0	0	0	0	0	0	0	0
128.615	0	0	0	0	0	0	0	0	0	0	0	0	0	0	0	1.08319e+06	0	0	0	0
128.676	0	0	0	1.05533e+06	0	0	0	0	0	0	0	0	0	0	0	0	0	0	0	0
128.678	0	0	1.07098e+06	0	0	0	0	0	0	0	0	0	0	0	0	0	0	0	0	0
128.693	0	0	0	1.07154e+06	0	0	0	0	0	0	0	0	0	0	0	0	0	0	0	0
128.724	0	0	0	0	1165789	0	0	0	0	0	0	0	0	0	0	0	0	0	0	0
128.731	0	0	0	0	0	0	0	0	0	0	0	0	0	0	0	0	0	1.05839e+06	0	0
128.735	0	0	0	0	0	0	1275228	0	0	0	0	0	0	0	0	0	0	0	0	0
128.737	0	0	0	0	0	0	0	0	0	0	1.03625e+06	0	0	0	0	0	0	0	0	0
128.741	0	0	1.08317e+06	0	0	0	0	0	0	0	0	0	0	0	0	0	0	0	0	0
128.759	0	1.08597e+06	0	0	0	0	0	0	0	0	0	0	0	0	0	0	0	0	0	0
128.759	0	0	1.05689e+06	0	0	0	0	0	0	0	0	0	0	0	0	0	0	0	0	0
128.793	0	0	0	0	0	0	0	0	0	0	0	0	0	0	0	0	0	0	1.06568e+06	0
128.814	0	0	0	0	0	0	0	0	0	1.10801e+06	0	0	0	0	0	0	0	0	0	0
128.817	0	0	0	1.09691e+06	0	0	0	0	0	0	0	0	0	0	0	0	0	0	0	0
128.832	0	0	0	0	0	0	0	0	0	0	0	0	1.117e+06	0	0	0	0	0	0	0
128.867	0	0	0	0	0	0	0	0	0	0	0	0	0	0	0	0	1.05618e+06	0	0	0
128.875	0	0	0	0	0	0	0	0	0	0	1.06066e+06	0	0	0	0	0	0	0	0	0
128.903	0	0	0	0	0	0	0	0	0	0	0	0	0	0	0	0	0	1.03837e+06	0	0
128.974	0	0	0	0	0	0	0	0	0	0	1181967	0	0	0	0	0	0	0	0	0
128.993	0	1.0853e+06	0	0	0	0	0	0	0	0	0	0	0	0	0	0	0	0	0	0
129.001	0	0	0	0	1.12018e+06	0	0	0	0	0	0	0	0	0	0	0	0	0	0	0
129.019	0	0	0	0	0	0	1.22166e+06	0	0	0	0	0	0	0	0	0	0	0	0	0
129.025	0	0	0	0	0	0	0	0	0	0	0	0	0	1.03806e+06	0	0	0	0	0	0
129.033	0	0	0	0	0	0	0	0	0	0	0	0	0	0	0	0	0	0	0	1.04495e+06
129.053	0	0	0	0	0	0	0	0	0	0	0	0	0	0	0	0	0	1.19307e+06	0	0
129.055	0	0	0	0	1.1966e+06	0	0	0	1.2385e+06	1.14538e+06	0	0	0	0	0	0	0	1.72974e+06	0	0
129.056	0	0	0	0	0	0	0	0	0	0	0	0	0	0	0	0	0	1.19867e+06	0	0
129.056	0	0	1.10094e+06	0	0	0	0	0	0	0	0	0	0	0	0	0	0	0	0	0
129.067	0	0	0	0	0	0	0	0	0	0	0	1.11833e+06	0	0	0	0	0	0	0	0
129.069	0	0	1.08387e+06	0	0	0	0	0	0	0	0	0	0	0	0	0	0	0	0	0
129.071	0	0	0	0	0	0	0	0	0	0	0	0	0	0	0	1.06546e+06	0	0	0	0
129.106	0	0	0	0	0	0	0	0	0	0	0	0	0	0	0	0	0	0	0	1.04426e+06
129.128	1.0667e+06	0	0	0	0	0	0	0	0	0	0	0	0	0	0	0	0	0	0	0
129.131	0	0	0	1.10356e+06	0	0	0	0	0	0	0	0	0	0	0	0	0	0	0	0
129.136	0	0	0	0	0	0	0	0	0	0	0	0	1.19571e+06	0	0	0	0	0	0	0
129.153	0	0	0	0	0	0	0	0	0	0	0	0	0	0	0	1.04152e+06	0	0	0	0
129.18	0	0	0	0	0	0	0	0	0	0	0	0	0	0	0	1144471	0	0	0	0
129.194	0	0	0	0	0	0	0	0	1.07995e+06	0	0	0	0	0	0	0	0	0	0	0
129.199	0	0	0	0	0	0	0	0	0	0	0	0	1.15821e+06	0	0	0	0	0	0	0
129.202	0	0	0	0	0	0	0	0	0	0	1.07928e+06	0	0	0	0	0	0	0	0	0
129.262	0	0	0	0	0	0	0	0	0	0	0	1.04824e+06	0	0	0	0	0	0	0	0
129.305	0	1.07006e+06	0	0	0	0	0	0	0	0	0	0	0	0	0	0	0	0	0	0
129.346	0	0	0	0	0	0	0	0	0	0	0	0	0	0	0	0	1.10425e+06	0	0	0
129.348	0	0	0	0	0	0	0	0	0	0	0	0	0	0	0	0	0	0	0	1.14731e+06
129.356	0	1.04593e+06	0	0	0	0	0	0	0	0	0	0	0	0	0	0	0	0	0	0
129.364	0	0	0	0	0	1.04869e+06	0	0	0	0	0	0	0	0	0	0	0	0	0	0
129.366	0	0	0	0	0	0	1.07354e+06	0	0	0	0	0	0	0	0	0	0	0	0	0
129.435	0	0	0	0	0	0	0	0	0	1.08967e+06	0	0	0	0	0	0	0	0	0	0
129.437	0	0	0	0	0	0	0	0	0	0	0	0	0	0	0	0	0	0	1.06188e+06	0
129.451	0	0	0	0	1.0346e+06	0	0	0	0	0	0	0	0	0	0	0	0	0	0	0
129.472	0	0	0	0	0	0	0	0	0	0	0	0	0	0	0	1.03633e+06	0	0	0	0
129.485	0	0	0	0	0	0	0	0	1.04026e+06	0	0	0	0	0	0	0	0	0	0	0
129.512	0	0	0	1155845	0	0	0	0	0	0	0	0	0	0	0	0	0	0	0	0
129.538	0	0	0	1.22024e+06	0	0	0	0	0	0	0	0	0	0	0	0	0	0	0	0
129.552	0	0	0	0	0	0	0	0	0	0	0	0	0	0	0	0	0	0	1.04309e+06	0
129.562	0	0	0	0	0	0	0	0	0	0	0	1.04775e+06	0	0	0	0	0	0	0	0
129.613	0	0	0	0	0	1178116	0	0	0	0	0	0	0	0	0	0	0	0	0	0
129.634	0	0	0	0	0	0	0	0	0	0	0	0	0	0	1.05445e+06	0	0	0	0	0
129.664	0	0	1.13817e+06	0	0	0	0	0	0	0	0	0	0	0	0	0	0	0	0	0
129.666	0	0	0	0	0	0	0	0	1.04773e+06	0	0	0	0	0	0	0	0	0	0	0
129.676	0	0	0	0	0	0	0	0	0	0	1.33854e+06	0	0	0	0	0	0	0	0	0
129.703	0	0	0	0	0	0	0	0	0	0	0	0	0	0	0	0	1.14811e+06	0	0	0
129.709	0	0	0	0	0	0	0	0	0	0	0	0	0	0	0	0	0	0	1.16752e+06	0
129.747	0	0	0	0	0	0	0	0	0	0	0	0	0	0	0	0	1.14556e+06	0	0	0
129.754	0	0	0	0	0	0	0	0	0	0	0	0	0	0	0	0	0	0	1201840	0
129.761	0	0	0	0	0	0	0	1.06511e+06	0	0	0	0	0	0	0	0	0	0	0	0
129.782	0	0	0	0	0	0	0	0	0	0	0	1172139	0	0	0	0	0	0	0	0
129.789	0	0	0	1.0539e+06	0	0	0	0	0	0	0	0	0	0	0	0	0	0	0	0
129.8	0	0	0	0	0	0	0	0	0	0	0	0	0	1.04108e+06	0	0	0	0	0	0
129.817	0	0	0	0	0	0	0	0	0	0	0	0	0	0	0	0	0	1.04401e+06	0	0
129.843	0	0	0	0	0	0	0	0	0	0	0	0	0	0	0	0	0	0	1.24451e+06	0
129.846	0	0	0	0	0	0	0	0	0	0	0	0	0	0	0	1.12208e+06	0	0	0	0
129.883	0	0	0	0	0	0	0	0	0	0	0	1.0598e+06	0	0	0	0	0	0	0	0
129.887	0	0	0	0	0	0	0	0	0	0	0	1.23412e+06	0	0	0	0	0	0	0	0
129.902	0	0	0	0	0	0	1.13641e+06	0	0	0	0	0	0	0	0	0	0	0	0	0
129.902	0	0	0	0	0	0	0	0	1.17853e+06	0	0	0	0	0	0	0	0	0	0	0
129.932	0	0	0	0	0	0	0	0	0	1.18996e+06	0	0	0	0	0	0	0	0	0	0
129.992	0	0	0	0	0	0	0	0	0	0	0	0	0	0	0	0	0	0	0	1.11755e+06
130.074	0	0	0	1098053	0	0	0	0	0	0	0	0	0	0	0	0	0	0	0	0
130.083	0	0	0	0	0	0	0	0	0	0	0	0	0	0	0	0	0	0	0	1.21854e+06
130.087	0	0	1.05935e+06	0	0	0	0	0	0	0	0	0	0	0	0	0	0	0	0	0
130.09	1.04633e+06	0	0	0	0	0	0	0	0	0	0	0	0	0	0	0	0	0	0	0
130.095	0	0	0	1.07087e+06	0	0	0	0	0	0	0	0	0	0	0	0	0	0	0	0
130.112	0	0	0	0	0	0	0	0	0	1149843	0	0	0	0	0	0	0	0	0	0
130.134	0	0	0	0	0	1.13987e+06	0	0	0	0	0	0	0	0	0	0	0	0	0	0
130.192	0	0	0	0	0	0	0	0	0	0	0	0	0	0	0	1.10529e+06	0	0	0	0
130.2	0	0	0	0	0	0	0	0	0	0	0	0	0	0	0	1.0833e+06	0	0	0	0
130.2	0	0	0	0	0	0	0	0	0	0	0	0	0	0	0	0	0	1.25384e+06	0	0
130.207	0	0	0	0	0	0	0	0	0	0	0	1.12692e+06	0	0	0	0	0	0	0	0
130.22	1.10539e+06	0	0	0	0	0	0	0	0	0	0	0	0	0	0	0	0	0	0	0
130.256	0	0	0	0	0	0	0	0	0	0	1.11316e+06	0	0	0	0	0	0	0	0	0
130.257	0	0	0	0	0	0	0	0	1.05676e+06	0	0	0	0	0	0	0	0	0	0	0
130.275	0	0	0	0	0	0	0	0	0	0	0	0	1.06662e+06	0	0	0	0	0	0	0
130.319	0	0	0	0	0	0	0	0	0	0	0	0	1.08146e+06	0	0	0	0	0	0	0
130.32	0	0	0	0	0	0	0	1.07029e+06	0	0	0	0	0	0	0	0	0	0	0	0
130.35	0	0	0	0	0	0	0	0	0	0	0	0	0	0	0	0	0	0	0	1.0671e+06
130.373	1.06933e+06	0	0	0	0	0	0	0	0	0	0	0	0	0	0	0	0	0	0	0
130.411	0	0	0	0	0	0	0	0	0	0	0	1.07219e+06	0	0	0	0	0	0	0	0
130.416	0	0	0	0	0	1.21066e+06	0	0	0	0	0	0	0	0	0	0	0	0	0	0
130.463	0	0	0	0	0	0	0	0	0	0	0	0	1.10703e+06	0	0	0	0	0	0	0
130.476	0	0	0	0	0	0	1.04569e+06	0	0	0	0	0	0	0	0	0	0	0	0	0
130.521	0	0	0	0	1042371	0	0	0	0	0	0	0	0	0	0	0	0	0	0	0
130.526	0	0	0	0	0	0	0	0	0	0	0	0	0	0	0	1.13542e+06	0	0	0	0
130.529	0	0	1.0526e+06	0	0	0	0	0	0	0	0	0	0	0	0	0	0	0	0	0
130.539	0	0	0	0	0	0	0	0	0	0	0	0	0	1.05977e+06	0	0	0	0	0	0
130.547	0	0	0	0	0	0	0	0	0	0	0	0	0	0	0	0	0	1.03513e+06	0	0
130.56	0	0	0	0	0	0	0	0	0	0	0	0	0	0	0	0	0	1.06126e+06	0	0
130.569	0	0	0	0	0	0	0	0	0	0	0	0	1.09757e+06	0	0	0	0	0	0	0
130.586	0	0	0	0	0	0	0	0	0	0	0	0	0	0	0	0	0	0	1045240	0
130.654	0	0	0	0	0	0	0	0	0	1073905	0	0	0	0	0	0	0	0	0	0
130.707	0	0	0	0	0	0	0	0	0	0	0	0	1.31283e+06	0	0	0	0	0	0	0
130.711	0	1058073	0	0	0	0	0	0	0	0	0	0	0	0	0	0	0	0	0	0
130.774	0	0	0	0	1.06415e+06	0	0	0	0	0	0	0	0	0	0	0	0	0	0	0
130.777	0	0	0	0	0	0	0	1.07371e+06	0	0	0	1.06109e+06	0	1.32071e+06	0	0	0	0	0	0
130.777	0	0	1423369	0	0	0	0	0	0	0	2.06902e+06	0	0	0	0	0	0	0	0	0
130.788	0	0	0	1.04751e+06	0	0	0	0	0	0	0	0	0	0	0	0	0	0	0	0
130.798	0	0	0	0	0	0	0	0	0	0	0	1.07705e+06	0	0	0	0	0	0	0	0
130.798	0	0	0	0	0	1122583	0	0	0	0	0	0	0	0	0	0	0	0	0	0
130.799	0	0	0	0	0	0	0	0	0	0	0	0	0	0	1.12718e+06	0	0	0	0	0
130.806	0	1.10937e+06	0	0	0	0	0	0	0	0	0	0	0	0	0	0	0	0	0	0
130.841	0	0	0	0	0	0	0	0	0	0	0	0	1.07028e+06	0	0	0	0	0	0	0
130.915	0	0	0	1.05213e+06	0	0	0	0	0	0	0	0	0	0	0	0	0	0	0	0
130.927	0	0	0	0	0	0	0	0	0	0	0	0	0	0	0	0	0	0	1.04205e+06	0
130.95	0	0	0	1.04347e+06	0	0	0	0	0	0	0	0	0	0	0	0	0	0	0	0
130.952	0	0	0	1091356	0	0	0	0	0	0	0	0	0	0	0	0	0	0	0	0
130.957	0	0	0	0	0	0	0	0	0	0	1.04731e+06	0	0	0	0	0	0	0	0	0
130.967	1.1242e+06	0	0	0	0	0	0	0	0	0	0	0	0	0	0	0	0	0	0	0
130.995	0	1.0945e+06	0	0	0	0	0	0	0	0	0	0	0	0	0	0	0	0	0	0
130.998	0	0	0	0	0	0	0	0	0	0	0	1.21012e+06	0	0	0	0	0	0	0	0
131.035	0	0	0	0	0	0	0	0	0	1.11821e+06	0	0	0	0	0	0	0	0	0	0
131.13	0	0	0	0	0	0	0	0	0	0	0	0	1.16484e+06	0	0	0	0	0	0	0
131.135	0	0	0	0	0	1.05432e+06	0	0	0	0	0	0	0	0	0	0	0	0	0	0
131.158	0	1.18323e+06	0	0	0	0	0	0	0	0	0	0	0	0	0	0	0	0	0	0
131.165	1.10943e+06	0	0	0	0	0	0	0	0	0	0	0	0	0	0	0	0	0	0	0
131.165	0	0	0	0	0	0	1.0539e+06	0	0	0	0	0	0	0	0	0	0	0	0	0
131.173	0	0	0	0	0	0	0	0	0	0	0	0	0	0	0	0	0	0	1.0433e+06	0
131.211	0	0	0	0	0	0	0	0	0	0	1.06829e+06	0	0	0	0	0	0	0	0	0
131.216	0	0	0	0	0	0	0	0	0	0	0	0	0	0	0	0	1.06129e+06	0	0	0
131.261	0	0	0	0	1.11699e+06	0	0	0	0	0	0	0	0	0	0	0	0	0	0	0
131.268	0	0	0	0	1.0596e+06	0	0	0	0	0	0	0	0	0	0	0	0	0	0	0
131.281	0	0	0	0	0	1.05675e+06	0	0	0	0	0	0	0	0	0	0	0	0	0	0
131.324	0	0	0	1.1356e+06	0	0	0	0	0	0	0	0	0	0	0	0	0	0	0	0
131.336	0	0	0	0	0	0	0	0	0	0	0	0	0	0	0	1.04689e+06	0	0	0	0
131.355	0	0	0	0	0	0	1.05356e+06	0	0	0	0	0	0	0	0	0	0	0	0	0
131.385	0	0	0	0	0	0	0	0	0	0	0	0	0	0	0	0	0	1.05406e+06	0	0
131.435	0	0	0	0	0	0	0	1.07147e+06	0	0	0	0	0	0	0	0	0	0	0	0
131.478	0	0	0	0	0	0	0	0	0	0	0	0	0	1.12312e+06	0	0	0	0	0	0
131.487	0	0	0	0	0	0	0	0	0	0	0	0	0	0	0	1.20366e+06	0	0	0	0
131.489	0	0	0	0	0	0	0	0	0	0	0	1.17681e+06	0	0	0	0	0	0	0	0
131.511	0	0	0	0	0	0	0	0	0	0	0	0	0	0	0	0	0	0	1.07668e+06	0
131.517	0	0	0	0	0	0	0	0	0	0	0	1.10146e+06	0	0	0	0	0	0	0	0
131.543	0	0	0	0	0	0	0	0	0	0	0	0	0	0	0	0	0	0	0	1.10216e+06
131.589	0	1.07746e+06	0	0	0	0	0	0	0	0	0	0	0	0	0	0	0	0	0	0
131.597	0	0	0	0	0	0	0	0	0	0	0	0	0	0	0	0	0	1.18859e+06	0	0
131.599	0	0	0	0	0	0	1.07598e+06	0	0	0	0	0	0	0	0	0	0	0	0	0
131.611	1.11038e+06	0	0	0	0	0	0	0	0	0	0	0	0	0	0	0	0	0	0	0
131.625	0	0	0	0	0	0	0	0	1.07312e+06	0	0	0	0	0	0	0	0	0	0	0
131.643	0	0	0	0	0	0	0	0	1.13051e+06	0	0	0	0	0	0	0	0	0	0	0
131.648	0	0	0	0	0	0	0	0	0	0	0	0	0	1054632	0	0	0	0	0	0
131.667	0	0	0	0	0	0	0	0	1.07297e+06	0	0	0	0	0	0	0	0	0	0	0
131.696	0	0	0	0	0	0	0	0	0	0	0	0	0	0	0	0	0	0	0	1.05666e+06
131.729	0	0	0	0	0	0	0	0	0	0	0	0	0	0	0	0	1.04134e+06	0	0	0
131.74	0	0	0	0	0	0	1.09759e+06	0	0	0	0	0	0	0	0	0	0	0	0	0
131.773	1.04989e+06	0	0	0	0	0	0	0	0	0	0	0	0	0	0	0	0	0	0	0
131.807	0	0	0	0	0	0	0	0	0	0	0	0	0	0	0	1.21024e+06	0	0	0	0
131.809	0	0	0	0	0	0	0	0	0	0	0	0	0	0	0	0	0	1.12577e+06	0	0
131.817	0	0	0	0	0	0	0	0	0	0	0	0	0	1.16515e+06	0	0	0	0	0	0
131.819	0	0	0	1.06979e+06	0	0	0	0	0	0	0	0	0	0	0	0	0	0	0	0
131.82	0	0	0	1.05402e+06	0	0	0	0	0	0	0	0	0	0	0	0	0	0	0	0
131.827	0	0	0	0	0	0	0	0	0	0	0	0	0	0	1.06144e+06	0	0	0	0	0
131.921	1.07105e+06	0	0	0	0	0	0	0	0	0	0	0	0	0	0	0	0	0	0	0
131.946	0	0	0	0	0	1.05454e+06	0	0	0	0	0	0	0	0	0	0	0	0	0	0
131.983	0	0	0	0	0	0	1.2363e+06	0	0	0	0	0	0	0	0	0	0	0	0	0
131.996	0	0	1.09215e+06	0	0	0	0	0	0	0	0	0	0	0	0	0	0	0	0	0
132.006	0	1065303	0	0	0	0	0	0	0	0	0	0	0	0	0	0	0	0	0	0
132.081	0	0	0	0	0	0	0	1.12717e+06	0	0	0	0	0	0	0	0	0	0	0	0
132.089	0	0	0	0	0	0	0	0	0	1.05053e+06	0	0	0	0	0	0	0	0	0	0
132.095	0	0	0	0	0	0	0	0	0	1.29014e+06	0	0	0	0	0	0	0	0	0	0
132.097	0	0	0	0	0	1.07557e+06	0	0	0	0	0	0	0	0	0	0	0	0	0	0
132.104	1.07334e+06	0	0	0	0	0	0	0	0	0	0	0	0	0	0	0	0	0	0	0
132.109	0	0	0	0	0	0	0	0	0	0	0	0	0	0	0	0	0	0	1.06513e+06	0
132.11	0	0	0	0	0	0	0	0	0	0	0	0	0	0	0	0	0	0	0	1.06405e+06
132.153	0	0	0	0	0	0	0	0	0	0	0	0	0	1.07617e+06	0	0	0	0	0	0
132.162	0	0	0	0	0	0	0	0	0	1.1119e+06	0	0	0	0	0	0	0	0	0	0
132.17	0	0	0	0	0	0	0	0	1.06809e+06	0	0	0	0	0	0	0	0	0	0	0
132.187	0	0	0	1.10204e+06	0	0	0	0	0	0	0	0	0	0	0	0	0	0	0	0
132.203	0	0	0	0	0	0	0	0	0	0	0	0	1.10049e+06	0	0	0	0	0	0	0
132.246	0	0	0	0	0	0	0	0	0	0	0	0	0	0	0	0	1.04514e+06	0	0	0
132.252	0	0	0	0	0	0	0	0	0	1.06825e+06	0	0	0	0	0	0	0	0	0	0
132.27	0	0	1.11942e+06	0	0	0	0	0	0	0	0	0	0	0	0	0	0	0	0	0
132.272	0	0	0	0	0	0	0	1.06727e+06	0	0	0	0	0	0	0	0	0	0	0	0
132.275	0	0	0	0	0	0	0	0	0	0	0	0	0	0	0	0	0	1.07187e+06	0	0
132.301	0	0	0	0	0	0	0	0	0	0	0	0	0	0	1.04597e+06	0	0	0	0	0
132.301	0	0	1.07877e+06	0	0	0	0	0	0	0	0	0	0	0	0	0	0	0	0	0
132.312	0	0	0	0	0	1048872	0	0	0	0	0	0	0	0	0	0	0	0	0	0
132.353	0	1.23754e+06	0	0	0	0	0	0	0	0	0	0	0	0	0	0	0	0	0	0
132.359	0	0	0	0	0	0	0	0	0	0	0	0	0	0	0	0	0	1.23156e+06	0	0
132.362	0	0	0	0	0	1.15769e+06	0	0	0	0	0	0	0	0	0	0	0	0	0	0
132.371	1.05373e+06	0	0	0	0	0	0	0	0	0	0	0	0	0	0	0	0	0	0	0
132.379	1.03778e+06	0	0	0	0	0	0	0	0	0	0	0	0	0	0	0	0	0	0	0
132.391	0	0	0	0	0	0	0	0	0	0	0	0	1.09232e+06	0	0	0	0	0	0	0
132.409	0	0	0	0	0	0	0	0	0	0	0	0	1.04476e+06	0	0	0	0	0	0	0
132.446	0	0	0	0	0	0	1.10909e+06	0	0	0	0	0	0	0	0	0	0	0	0	0
132.451	0	0	0	0	0	0	0	0	0	0	0	0	0	1050366	0	0	0	0	0	0
132.454	0	0	0	0	0	0	0	0	0	0	0	0	0	1.14605e+06	0	0	0	0	0	0
132.478	0	0	0	0	0	0	0	0	0	0	0	0	0	0	1.07285e+06	0	0	0	0	0
132.597	0	0	0	0	0	0	0	0	0	0	0	0	0	0	0	0	0	0	0	1.0843e+06
132.599	0	0	0	0	0	0	0	0	0	0	0	1.10005e+06	0	0	0	0	0	0	0	0
[truncated: 22,443 more rows]

## Sheet: f_data
SampleID	Location	Crop_Flora
EM0011_sample	Michigan	Switchgrass
EM0013_sample	Michigan	Switchgrass
EM0015_sample	Michigan	Switchgrass
EM0017_sample	Michigan	Switchgrass
EM0019_sample	Michigan	Switchgrass
EM0061_sample	Michigan	Corn
EM0063_sample	Michigan	Corn
EM0065_sample	Michigan	Corn
EM0067_sample	Michigan	Corn
EM0069_sample	Michigan	Corn
EW0111_sample	Wisconsin	Corn
EW0113_sample	Wisconsin	Corn
EW0115_sample	Wisconsin	Corn
EW0117_sample	Wisconsin	Corn
EW0119_sample	Wisconsin	Corn
EW0161_sample	Wisconsin	Switchgrass
EW0163_sample	Wisconsin	Switchgrass
EW0165_sample	Wisconsin	Switchgrass
EW0167_sample	Wisconsin	Switchgrass
EW0169_sample	Wisconsin	Switchgrass

## Sheet: e_meta
Mass	C	H	O	N	C13	S	P	Error	NeutralMass
98.4924	0	0	0	0	0	0	0	0	99.4997
98.8321	0	0	0	0	0	0	0	0	99.8394
98.8322	0	0	0	0	0	0	0	0	99.8395
101.706	0	0	0	0	0	0	0	0	102.713
103.347	0	0	0	0	0	0	0	0	104.354
103.723	0	0	0	0	0	0	0	0	104.73
103.724	0	0	0	0	0	0	0	0	104.731
103.726	0	0	0	0	0	0	0	0	104.733
104.423	0	0	0	0	0	0	0	0	105.43
104.462	0	0	0	0	0	0	0	0	105.469
104.572	0	0	0	0	0	0	0	0	105.579
104.662	0	0	0	0	0	0	0	0	105.669
105.038	0	0	0	0	0	0	0	0	106.045
105.086	0	0	0	0	0	0	0	0	106.093
105.125	0	0	0	0	0	0	0	0	106.132
105.137	0	0	0	0	0	0	0	0	106.144
105.149	0	0	0	0	0	0	0	0	106.156
105.198	0	0	0	0	0	0	0	0	106.205
105.204	0	0	0	0	0	0	0	0	106.211
105.237	0	0	0	0	0	0	0	0	106.244
105.341	0	0	0	0	0	0	0	0	106.348
105.686	0	0	0	0	0	0	0	0	106.694
105.751	0	0	0	0	0	0	0	0	106.758
105.805	0	0	0	0	0	0	0	0	106.812
105.837	0	0	0	0	0	0	0	0	106.844
105.934	0	0	0	0	0	0	0	0	106.941
105.948	0	0	0	0	0	0	0	0	106.956
106.032	0	0	0	0	0	0	0	0	107.04
106.086	0	0	0	0	0	0	0	0	107.093
106.102	0	0	0	0	0	0	0	0	107.109
106.274	0	0	0	0	0	0	0	0	107.282
106.309	0	0	0	0	0	0	0	0	107.316
106.322	0	0	0	0	0	0	0	0	107.329
106.37	0	0	0	0	0	0	0	0	107.377
106.375	0	0	0	0	0	0	0	0	107.382
106.395	0	0	0	0	0	0	0	0	107.402
106.465	0	0	0	0	0	0	0	0	107.472
106.574	0	0	0	0	0	0	0	0	107.581
106.578	0	0	0	0	0	0	0	0	107.585
106.64	0	0	0	0	0	0	0	0	107.647
106.675	0	0	0	0	0	0	0	0	107.682
106.684	0	0	0	0	0	0	0	0	107.692
106.689	0	0	0	0	0	0	0	0	107.697
106.698	0	0	0	0	0	0	0	0	107.705
106.699	0	0	0	0	0	0	0	0	107.707
106.73	0	0	0	0	0	0	0	0	107.737
106.897	0	0	0	0	0	0	0	0	107.904
106.964	0	0	0	0	0	0	0	0	107.971
106.973	0	0	0	0	0	0	0	0	107.98
107	0	0	0	0	0	0	0	0	108.008
107.01	0	0	0	0	0	0	0	0	108.017
107.054	0	0	0	0	0	0	0	0	108.061
107.101	0	0	0	0	0	0	0	0	108.109
107.125	0	0	0	0	0	0	0	0	108.132
107.148	0	0	0	0	0	0	0	0	108.156
107.173	0	0	0	0	0	0	0	0	108.181
107.24	0	0	0	0	0	0	0	0	108.248
107.252	0	0	0	0	0	0	0	0	108.259
107.283	0	0	0	0	0	0	0	0	108.29
107.304	0	0	0	0	0	0	0	0	108.312
107.327	0	0	0	0	0	0	0	0	108.334
107.343	0	0	0	0	0	0	0	0	108.351
107.411	0	0	0	0	0	0	0	0	108.418
107.438	0	0	0	0	0	0	0	0	108.445
107.461	0	0	0	0	0	0	0	0	108.468
107.476	0	0	0	0	0	0	0	0	108.483
107.492	0	0	0	0	0	0	0	0	108.499
107.561	0	0	0	0	0	0	0	0	108.568
107.59	0	0	0	0	0	0	0	0	108.597
107.633	0	0	0	0	0	0	0	0	108.641
107.643	0	0	0	0	0	0	0	0	108.65
107.675	0	0	0	0	0	0	0	0	108.683
107.69	0	0	0	0	0	0	0	0	108.697
107.751	0	0	0	0	0	0	0	0	108.758
107.777	0	0	0	0	0	0	0	0	108.784
107.815	0	0	0	0	0	0	0	0	108.822
107.852	0	0	0	0	0	0	0	0	108.86
107.865	0	0	0	0	0	0	0	0	108.873
107.918	0	0	0	0	0	0	0	0	108.925
107.968	0	0	0	0	0	0	0	0	108.975
108.013	0	0	0	0	0	0	0	0	109.02
108.033	0	0	0	0	0	0	0	0	109.04
108.068	0	0	0	0	0	0	0	0	109.076
108.09	0	0	0	0	0	0	0	0	109.097
108.108	0	0	0	0	0	0	0	0	109.116
108.127	0	0	0	0	0	0	0	0	109.134
108.143	0	0	0	0	0	0	0	0	109.15
108.164	0	0	0	0	0	0	0	0	109.171
108.192	0	0	0	0	0	0	0	0	109.199
108.213	0	0	0	0	0	0	0	0	109.221
108.248	0	0	0	0	0	0	0	0	109.256
108.268	0	0	0	0	0	0	0	0	109.275
108.301	0	0	0	0	0	0	0	0	109.308
108.312	0	0	0	0	0	0	0	0	109.319
108.329	0	0	0	0	0	0	0	0	109.336
108.347	0	0	0	0	0	0	0	0	109.354
108.391	0	0	0	0	0	0	0	0	109.398
108.395	0	0	0	0	0	0	0	0	109.402
108.398	0	0	0	0	0	0	0	0	109.406
108.442	0	0	0	0	0	0	0	0	109.449
108.446	0	0	0	0	0	0	0	0	109.453
108.549	0	0	0	0	0	0	0	0	109.556
108.563	0	0	0	0	0	0	0	0	109.571
108.6	0	0	0	0	0	0	0	0	109.608
108.603	0	0	0	0	0	0	0	0	109.61
108.614	0	0	0	0	0	0	0	0	109.621
108.695	0	0	0	0	0	0	0	0	109.702
108.695	0	0	0	0	0	0	0	0	109.703
108.701	0	0	0	0	0	0	0	0	109.708
108.718	0	0	0	0	0	0	0	0	109.726
108.728	0	0	0	0	0	0	0	0	109.735
108.729	0	0	0	0	0	0	0	0	109.737
108.733	0	0	0	0	0	0	0	0	109.74
108.764	0	0	0	0	0	0	0	0	109.772
108.77	0	0	0	0	0	0	0	0	109.777
108.78	0	0	0	0	0	0	0	0	109.788
108.782	0	0	0	0	0	0	0	0	109.789
108.791	0	0	0	0	0	0	0	0	109.798
108.805	0	0	0	0	0	0	0	0	109.812
108.807	0	0	0	0	0	0	0	0	109.814
108.807	0	0	0	0	0	0	0	0	109.814
108.812	0	0	0	0	0	0	0	0	109.819
108.838	0	0	0	0	0	0	0	0	109.846
108.841	0	0	0	0	0	0	0	0	109.848
108.842	0	0	0	0	0	0	0	0	109.849
108.844	0	0	0	0	0	0	0	0	109.851
108.863	0	0	0	0	0	0	0	0	109.871
108.866	0	0	0	0	0	0	0	0	109.873
108.881	0	0	0	0	0	0	0	0	109.888
108.883	0	0	0	0	0	0	0	0	109.89
108.885	0	0	0	0	0	0	0	0	109.892
108.886	0	0	0	0	0	0	0	0	109.893
108.89	0	0	0	0	0	0	0	0	109.897
108.901	0	0	0	0	0	0	0	0	109.908
108.902	0	0	0	0	0	0	0	0	109.909
108.904	0	0	0	0	0	0	0	0	109.912
108.916	0	0	0	0	0	0	0	0	109.924
108.922	0	0	0	0	0	0	0	0	109.929
108.953	0	0	0	0	0	0	0	0	109.96
108.953	0	0	0	0	0	0	0	0	109.96
108.956	0	0	0	0	0	0	0	0	109.963
108.962	0	0	0	0	0	0	0	0	109.969
108.963	0	0	0	0	0	0	0	0	109.971
108.999	0	0	0	0	0	0	0	0	110.006
109.006	0	0	0	0	0	0	0	0	110.013
109.024	0	0	0	0	0	0	0	0	110.031
109.025	0	0	0	0	0	0	0	0	110.033
109.028	0	0	0	0	0	0	0	0	110.036
109.03	0	0	0	0	0	0	0	0	110.037
109.07	0	0	0	0	0	0	0	0	110.077
109.073	0	0	0	0	0	0	0	0	110.081
109.098	0	0	0	0	0	0	0	0	110.105
109.169	0	0	0	0	0	0	0	0	110.176
109.189	0	0	0	0	0	0	0	0	110.196
109.192	0	0	0	0	0	0	0	0	110.199
109.195	0	0	0	0	0	0	0	0	110.202
109.274	0	0	0	0	0	0	0	0	110.281
109.28	0	0	0	0	0	0	0	0	110.288
109.299	0	0	0	0	0	0	0	0	110.307
109.306	0	0	0	0	0	0	0	0	110.313
109.312	0	0	0	0	0	0	0	0	110.319
109.32	0	0	0	0	0	0	0	0	110.328
109.339	0	0	0	0	0	0	0	0	110.347
109.354	0	0	0	0	0	0	0	0	110.362
109.417	0	0	0	0	0	0	0	0	110.425
109.488	0	0	0	0	0	0	0	0	110.495
109.533	0	0	0	0	0	0	0	0	110.54
109.571	0	0	0	0	0	0	0	0	110.578
109.591	0	0	0	0	0	0	0	0	110.599
109.659	0	0	0	0	0	0	0	0	110.666
109.67	0	0	0	0	0	0	0	0	110.678
109.672	0	0	0	0	0	0	0	0	110.679
109.681	0	0	0	0	0	0	0	0	110.688
109.683	0	0	0	0	0	0	0	0	110.691
109.718	0	0	0	0	0	0	0	0	110.726
109.733	0	0	0	0	0	0	0	0	110.74
109.749	0	0	0	0	0	0	0	0	110.756
109.754	0	0	0	0	0	0	0	0	110.762
109.769	0	0	0	0	0	0	0	0	110.777
109.772	0	0	0	0	0	0	0	0	110.779
109.811	0	0	0	0	0	0	0	0	110.818
109.813	0	0	0	0	0	0	0	0	110.821
109.815	0	0	0	0	0	0	0	0	110.822
109.834	0	0	0	0	0	0	0	0	110.841
109.856	0	0	0	0	0	0	0	0	110.863
109.895	0	0	0	0	0	0	0	0	110.903
109.954	0	0	0	0	0	0	0	0	110.962
109.958	0	0	0	0	0	0	0	0	110.966
110.009	0	0	0	0	0	0	0	0	111.017
110.016	0	0	0	0	0	0	0	0	111.024
110.038	0	0	0	0	0	0	0	0	111.046
110.039	0	0	0	0	0	0	0	0	111.047
110.069	0	0	0	0	0	0	0	0	111.077
110.095	0	0	0	0	0	0	0	0	111.103
110.124	0	0	0	0	0	0	0	0	111.131
110.145	0	0	0	0	0	0	0	0	111.152
110.164	0	0	0	0	0	0	0	0	111.171
110.167	0	0	0	0	0	0	0	0	111.174
110.191	0	0	0	0	0	0	0	0	111.198
110.207	0	0	0	0	0	0	0	0	111.215
110.222	0	0	0	0	0	0	0	0	111.23
110.232	0	0	0	0	0	0	0	0	111.239
110.243	0	0	0	0	0	0	0	0	111.25
110.262	0	0	0	0	0	0	0	0	111.27
110.345	0	0	0	0	0	0	0	0	111.353
110.383	0	0	0	0	0	0	0	0	111.391
110.394	0	0	0	0	0	0	0	0	111.401
110.405	0	0	0	0	0	0	0	0	111.413
110.413	0	0	0	0	0	0	0	0	111.42
110.441	0	0	0	0	0	0	0	0	111.449
110.448	0	0	0	0	0	0	0	0	111.455
110.462	0	0	0	0	0	0	0	0	111.47
110.527	0	0	0	0	0	0	0	0	111.534
110.55	0	0	0	0	0	0	0	0	111.557
110.571	0	0	0	0	0	0	0	0	111.578
110.579	0	0	0	0	0	0	0	0	111.586
110.591	0	0	0	0	0	0	0	0	111.598
110.592	0	0	0	0	0	0	0	0	111.599
110.599	0	0	0	0	0	0	0	0	111.606
110.651	0	0	0	0	0	0	0	0	111.658
110.668	0	0	0	0	0	0	0	0	111.676
110.742	0	0	0	0	0	0	0	0	111.749
110.746	0	0	0	0	0	0	0	0	111.754
110.751	0	0	0	0	0	0	0	0	111.758
110.763	0	0	0	0	0	0	0	0	111.771
110.782	0	0	0	0	0	0	0	0	111.79
110.813	0	0	0	0	0	0	0	0	111.82
110.824	0	0	0	0	0	0	0	0	111.831
110.862	0	0	0	0	0	0	0	0	111.87
110.881	0	0	0	0	0	0	0	0	111.889
110.902	0	0	0	0	0	0	0	0	111.909
110.928	0	0	0	0	0	0	0	0	111.935
110.929	0	0	0	0	0	0	0	0	111.936
110.986	0	0	0	0	0	0	0	0	111.993
111.008	0	0	0	0	0	0	0	0	112.016
111.02	0	0	0	0	0	0	0	0	112.027
111.023	0	0	0	0	0	0	0	0	112.03
111.058	0	0	0	0	0	0	0	0	112.065
111.079	0	0	0	0	0	0	0	0	112.086
111.082	0	0	0	0	0	0	0	0	112.089
111.084	0	0	0	0	0	0	0	0	112.092
111.088	0	0	0	0	0	0	0	0	112.095
111.128	0	0	0	0	0	0	0	0	112.135
111.149	0	0	0	0	0	0	0	0	112.157
111.193	0	0	0	0	0	0	0	0	112.2
111.204	0	0	0	0	0	0	0	0	112.211
111.204	0	0	0	0	0	0	0	0	112.212
111.211	0	0	0	0	0	0	0	0	112.218
111.213	0	0	0	0	0	0	0	0	112.22
111.219	0	0	0	0	0	0	0	0	112.226
111.22	0	0	0	0	0	0	0	0	112.228
111.222	0	0	0	0	0	0	0	0	112.23
111.247	0	0	0	0	0	0	0	0	112.254
111.268	0	0	0	0	0	0	0	0	112.276
111.302	0	0	0	0	0	0	0	0	112.309
111.322	0	0	0	0	0	0	0	0	112.329
111.344	0	0	0	0	0	0	0	0	112.351
111.347	0	0	0	0	0	0	0	0	112.354
111.399	0	0	0	0	0	0	0	0	112.407
111.458	0	0	0	0	0	0	0	0	112.465
111.461	0	0	0	0	0	0	0	0	112.468
111.465	0	0	0	0	0	0	0	0	112.472
111.479	0	0	0	0	0	0	0	0	112.486
111.482	0	0	0	0	0	0	0	0	112.489
111.482	0	0	0	0	0	0	0	0	112.489
111.496	0	0	0	0	0	0	0	0	112.503
111.497	0	0	0	0	0	0	0	0	112.504
111.501	0	0	0	0	0	0	0	0	112.508
111.533	0	0	0	0	0	0	0	0	112.54
111.536	0	0	0	0	0	0	0	0	112.543
111.576	0	0	0	0	0	0	0	0	112.583
111.591	0	0	0	0	0	0	0	0	112.599
111.594	0	0	0	0	0	0	0	0	112.601
111.596	0	0	0	0	0	0	0	0	112.603
111.619	0	0	0	0	0	0	0	0	112.626
111.62	0	0	0	0	0	0	0	0	112.627
111.62	0	0	0	0	0	0	0	0	112.628
111.682	0	0	0	0	0	0	0	0	112.689
111.701	0	0	0	0	0	0	0	0	112.709
111.76	0	0	0	0	0	0	0	0	112.767
111.793	0	0	0	0	0	0	0	0	112.8
111.801	0	0	0	0	0	0	0	0	112.808
111.806	0	0	0	0	0	0	0	0	112.813
111.808	0	0	0	0	0	0	0	0	112.816
111.826	0	0	0	0	0	0	0	0	112.833
111.846	0	0	0	0	0	0	0	0	112.853
111.846	0	0	0	0	0	0	0	0	112.854
111.866	0	0	0	0	0	0	0	0	112.873
111.878	0	0	0	0	0	0	0	0	112.885
111.889	0	0	0	0	0	0	0	0	112.896
111.967	0	0	0	0	0	0	0	0	112.974
111.971	0	0	0	0	0	0	0	0	112.978
111.978	0	0	0	0	0	0	0	0	112.985
111.989	0	0	0	0	0	0	0	0	112.996
111.993	0	0	0	0	0	0	0	0	113.001
112.004	0	0	0	0	0	0	0	0	113.011
112.012	0	0	0	0	0	0	0	0	113.019
112.018	0	0	0	0	0	0	0	0	113.025
112.021	0	0	0	0	0	0	0	0	113.029
112.023	0	0	0	0	0	0	0	0	113.031
112.063	0	0	0	0	0	0	0	0	113.07
112.066	0	0	0	0	0	0	0	0	113.073
112.084	0	0	0	0	0	0	0	0	113.092
112.11	0	0	0	0	0	0	0	0	113.117
112.127	0	0	0	0	0	0	0	0	113.135
112.161	0	0	0	0	0	0	0	0	113.169
112.185	0	0	0	0	0	0	0	0	113.193
112.195	0	0	0	0	0	0	0	0	113.202
112.201	0	0	0	0	0	0	0	0	113.209
112.223	0	0	0	0	0	0	0	0	113.23
112.276	0	0	0	0	0	0	0	0	113.283
112.283	0	0	0	0	0	0	0	0	113.29
112.295	0	0	0	0	0	0	0	0	113.302
112.296	0	0	0	0	0	0	0	0	113.303
112.299	0	0	0	0	0	0	0	0	113.306
112.323	0	0	0	0	0	0	0	0	113.33
112.324	0	0	0	0	0	0	0	0	113.331
112.331	0	0	0	0	0	0	0	0	113.338
112.366	0	0	0	0	0	0	0	0	113.373
112.37	0	0	0	0	0	0	0	0	113.377
112.373	0	0	0	0	0	0	0	0	113.38
112.379	0	0	0	0	0	0	0	0	113.386
112.387	0	0	0	0	0	0	0	0	113.394
112.396	0	0	0	0	0	0	0	0	113.403
112.397	0	0	0	0	0	0	0	0	113.404
112.42	0	0	0	0	0	0	0	0	113.427
112.452	0	0	0	0	0	0	0	0	113.459
112.46	0	0	0	0	0	0	0	0	113.467
112.468	0	0	0	0	0	0	0	0	113.475
112.473	0	0	0	0	0	0	0	0	113.481
112.474	0	0	0	0	0	0	0	0	113.481
112.481	0	0	0	0	0	0	0	0	113.488
112.522	0	0	0	0	0	0	0	0	113.529
112.534	0	0	0	0	0	0	0	0	113.541
112.549	0	0	0	0	0	0	0	0	113.556
112.564	0	0	0	0	0	0	0	0	113.571
112.603	0	0	0	0	0	0	0	0	113.61
112.612	0	0	0	0	0	0	0	0	113.619
112.62	0	0	0	0	0	0	0	0	113.627
112.64	0	0	0	0	0	0	0	0	113.647
112.649	0	0	0	0	0	0	0	0	113.657
112.668	0	0	0	0	0	0	0	0	113.676
112.678	0	0	0	0	0	0	0	0	113.685
112.681	0	0	0	0	0	0	0	0	113.688
112.685	0	0	0	0	0	0	0	0	113.693
112.705	0	0	0	0	0	0	0	0	113.712
112.714	0	0	0	0	0	0	0	0	113.721
112.72	0	0	0	0	0	0	0	0	113.727
112.731	0	0	0	0	0	0	0	0	113.738
112.745	0	0	0	0	0	0	0	0	113.752
112.772	0	0	0	0	0	0	0	0	113.779
112.788	0	0	0	0	0	0	0	0	113.795
112.794	0	0	0	0	0	0	0	0	113.801
112.804	0	0	0	0	0	0	0	0	113.811
112.805	0	0	0	0	0	0	0	0	113.812
112.811	0	0	0	0	0	0	0	0	113.818
112.817	0	0	0	0	0	0	0	0	113.825
112.845	0	0	0	0	0	0	0	0	113.852
112.851	0	0	0	0	0	0	0	0	113.858
112.863	0	0	0	0	0	0	0	0	113.87
112.866	0	0	0	0	0	0	0	0	113.873
112.884	0	0	0	0	0	0	0	0	113.891
112.884	0	0	0	0	0	0	0	0	113.891
112.893	0	0	0	0	0	0	0	0	113.9
112.907	0	0	0	0	0	0	0	0	113.914
112.91	0	0	0	0	0	0	0	0	113.917
112.934	0	0	0	0	0	0	0	0	113.941
112.966	0	0	0	0	0	0	0	0	113.973
112.985	0	0	0	0	0	0	0	0	113.992
112.985	0	0	0	0	0	0	0	0	113.993
112.985	0	0	0	0	0	0	0	0	113.993
112.986	0	0	0	0	0	0	0	0	113.993
112.986	0	0	0	0	0	0	0	0	113.993
112.989	0	0	0	0	0	0	0	0	113.996
113.01	0	0	0	0	0	0	0	0	114.018
113.021	0	0	0	0	0	0	0	0	114.029
113.03	0	0	0	0	0	0	0	0	114.037
113.084	0	0	0	0	0	0	0	0	114.091
113.084	0	0	0	0	0	0	0	0	114.092
113.086	0	0	0	0	0	0	0	0	114.094
113.09	0	0	0	0	0	0	0	0	114.097
113.091	0	0	0	0	0	0	0	0	114.098
113.093	0	0	0	0	0	0	0	0	114.1
113.099	0	0	0	0	0	0	0	0	114.107
113.1	0	0	0	0	0	0	0	0	114.107
113.11	0	0	0	0	0	0	0	0	114.117
113.115	0	0	0	0	0	0	0	0	114.122
113.121	0	0	0	0	0	0	0	0	114.128
113.13	0	0	0	0	0	0	0	0	114.138
113.137	0	0	0	0	0	0	0	0	114.144
113.143	0	0	0	0	0	0	0	0	114.15
113.144	0	0	0	0	0	0	0	0	114.151
113.147	0	0	0	0	0	0	0	0	114.154
113.148	0	0	0	0	0	0	0	0	114.156
113.151	0	0	0	0	0	0	0	0	114.159
113.153	0	0	0	0	0	0	0	0	114.16
113.155	0	0	0	0	0	0	0	0	114.163
113.156	0	0	0	0	0	0	0	0	114.163
113.16	0	0	0	0	0	0	0	0	114.168
113.164	0	0	0	0	0	0	0	0	114.171
113.164	0	0	0	0	0	0	0	0	114.172
113.168	0	0	0	0	0	0	0	0	114.175
113.174	0	0	0	0	0	0	0	0	114.181
113.176	0	0	0	0	0	0	0	0	114.183
113.177	0	0	0	0	0	0	0	0	114.184
113.178	0	0	0	0	0	0	0	0	114.186
113.187	0	0	0	0	0	0	0	0	114.194
113.188	0	0	0	0	0	0	0	0	114.195
113.19	0	0	0	0	0	0	0	0	114.197
113.2	0	0	0	0	0	0	0	0	114.208
113.203	0	0	0	0	0	0	0	0	114.21
113.207	0	0	0	0	0	0	0	0	114.215
113.208	0	0	0	0	0	0	0	0	114.215
113.209	0	0	0	0	0	0	0	0	114.217
113.212	0	0	0	0	0	0	0	0	114.219
113.212	0	0	0	0	0	0	0	0	114.219
113.212	0	0	0	0	0	0	0	0	114.219
113.213	0	0	0	0	0	0	0	0	114.22
113.214	0	0	0	0	0	0	0	0	114.221
113.22	0	0	0	0	0	0	0	0	114.228
113.221	0	0	0	0	0	0	0	0	114.229
113.223	0	0	0	0	0	0	0	0	114.23
113.224	0	0	0	0	0	0	0	0	114.231
113.225	0	0	0	0	0	0	0	0	114.232
113.226	0	0	0	0	0	0	0	0	114.233
113.226	0	0	0	0	0	0	0	0	114.233
113.232	0	0	0	0	0	0	0	0	114.239
113.233	0	0	0	0	0	0	0	0	114.24
113.233	0	0	0	0	0	0	0	0	114.241
113.237	0	0	0	0	0	0	0	0	114.244
113.241	0	0	0	0	0	0	0	0	114.248
113.241	0	0	0	0	0	0	0	0	114.249
113.244	0	0	0	0	0	0	0	0	114.251
113.245	0	0	0	0	0	0	0	0	114.253
113.246	0	0	0	0	0	0	0	0	114.254
113.247	0	0	0	0	0	0	0	0	114.254
113.254	0	0	0	0	0	0	0	0	114.261
113.255	0	0	0	0	0	0	0	0	114.262
113.259	0	0	0	0	0	0	0	0	114.266
113.259	0	0	0	0	0	0	0	0	114.266
113.26	0	0	0	0	0	0	0	0	114.267
113.26	0	0	0	0	0	0	0	0	114.267
113.263	0	0	0	0	0	0	0	0	114.27
113.263	0	0	0	0	0	0	0	0	114.27
113.265	0	0	0	0	0	0	0	0	114.272
113.265	0	0	0	0	0	0	0	0	114.272
113.265	0	0	0	0	0	0	0	0	114.273
113.27	0	0	0	0	0	0	0	0	114.278
113.271	0	0	0	0	0	0	0	0	114.278
113.271	0	0	0	0	0	0	0	0	114.279
113.272	0	0	0	0	0	0	0	0	114.279
113.274	0	0	0	0	0	0	0	0	114.281
113.274	0	0	0	0	0	0	0	0	114.282
113.277	0	0	0	0	0	0	0	0	114.284
113.279	0	0	0	0	0	0	0	0	114.286
113.28	0	0	0	0	0	0	0	0	114.287
113.281	0	0	0	0	0	0	0	0	114.288
113.282	0	0	0	0	0	0	0	0	114.29
113.283	0	0	0	0	0	0	0	0	114.29
113.286	0	0	0	0	0	0	0	0	114.294
113.291	0	0	0	0	0	0	0	0	114.298
113.292	0	0	0	0	0	0	0	0	114.299
113.293	0	0	0	0	0	0	0	0	114.301
113.294	0	0	0	0	0	0	0	0	114.301
113.294	0	0	0	0	0	0	0	0	114.301
113.296	0	0	0	0	0	0	0	0	114.303
113.296	0	0	0	0	0	0	0	0	114.304
113.298	0	0	0	0	0	0	0	0	114.305
113.299	0	0	0	0	0	0	0	0	114.307
113.3	0	0	0	0	0	0	0	0	114.307
113.3	0	0	0	0	0	0	0	0	114.307
113.3	0	0	0	0	0	0	0	0	114.307
113.301	0	0	0	0	0	0	0	0	114.308
113.305	0	0	0	0	0	0	0	0	114.312
113.305	0	0	0	0	0	0	0	0	114.312
113.305	0	0	0	0	0	0	0	0	114.313
113.306	0	0	0	0	0	0	0	0	114.314
113.308	0	0	0	0	0	0	0	0	114.316
113.317	0	0	0	0	0	0	0	0	114.324
113.319	0	0	0	0	0	0	0	0	114.326
113.32	0	0	0	0	0	0	0	0	114.327
113.325	0	0	0	0	0	0	0	0	114.332
113.328	0	0	0	0	0	0	0	0	114.336
113.33	0	0	0	0	0	0	0	0	114.337
113.335	0	0	0	0	0	0	0	0	114.342
113.338	0	0	0	0	0	0	0	0	114.346
113.349	0	0	0	0	0	0	0	0	114.357
113.353	0	0	0	0	0	0	0	0	114.36
113.355	0	0	0	0	0	0	0	0	114.363
113.355	0	0	0	0	0	0	0	0	114.363
113.36	0	0	0	0	0	0	0	0	114.367
113.365	0	0	0	0	0	0	0	0	114.372
113.366	0	0	0	0	0	0	0	0	114.373
113.367	0	0	0	0	0	0	0	0	114.374
113.369	0	0	0	0	0	0	0	0	114.376
113.369	0	0	0	0	0	0	0	0	114.377
113.379	0	0	0	0	0	0	0	0	114.386
113.379	0	0	0	0	0	0	0	0	114.387
113.382	0	0	0	0	0	0	0	0	114.39
113.391	0	0	0	0	0	0	0	0	114.398
113.396	0	0	0	0	0	0	0	0	114.403
113.399	0	0	0	0	0	0	0	0	114.406
113.4	0	0	0	0	0	0	0	0	114.407
113.402	0	0	0	0	0	0	0	0	114.41
113.404	0	0	0	0	0	0	0	0	114.411
113.405	0	0	0	0	0	0	0	0	114.412
113.405	0	0	0	0	0	0	0	0	114.413
113.412	0	0	0	0	0	0	0	0	114.419
113.417	0	0	0	0	0	0	0	0	114.424
113.42	0	0	0	0	0	0	0	0	114.427
113.42	0	0	0	0	0	0	0	0	114.428
113.427	0	0	0	0	0	0	0	0	114.435
113.432	0	0	0	0	0	0	0	0	114.439
113.436	0	0	0	0	0	0	0	0	114.443
113.44	0	0	0	0	0	0	0	0	114.447
113.448	0	0	0	0	0	0	0	0	114.455
113.453	0	0	0	0	0	0	0	0	114.46
113.519	0	0	0	0	0	0	0	0	114.526
113.559	0	0	0	0	0	0	0	0	114.567
113.598	0	0	0	0	0	0	0	0	114.605
113.603	0	0	0	0	0	0	0	0	114.611
113.608	0	0	0	0	0	0	0	0	114.615
113.624	0	0	0	0	0	0	0	0	114.631
113.647	0	0	0	0	0	0	0	0	114.654
113.671	0	0	0	0	0	0	0	0	114.678
113.69	0	0	0	0	0	0	0	0	114.697
113.709	0	0	0	0	0	0	0	0	114.716
113.71	0	0	0	0	0	0	0	0	114.718
113.761	0	0	0	0	0	0	0	0	114.768
113.767	0	0	0	0	0	0	0	0	114.774
113.833	0	0	0	0	0	0	0	0	114.841
113.834	0	0	0	0	0	0	0	0	114.842
113.874	0	0	0	0	0	0	0	0	114.881
113.883	0	0	0	0	0	0	0	0	114.89
113.913	0	0	0	0	0	0	0	0	114.92
113.986	0	0	0	0	0	0	0	0	114.993
113.987	0	0	0	0	0	0	0	0	114.994
113.995	0	0	0	0	0	0	0	0	115.002
114.002	0	0	0	0	0	0	0	0	115.01
114.021	0	0	0	0	0	0	0	0	115.028
114.032	0	0	0	0	0	0	0	0	115.039
114.044	0	0	0	0	0	0	0	0	115.051
114.046	0	0	0	0	0	0	0	0	115.053
114.082	0	0	0	0	0	0	0	0	115.089
114.106	0	0	0	0	0	0	0	0	115.114
114.113	0	0	0	0	0	0	0	0	115.12
114.12	0	0	0	0	0	0	0	0	115.127
114.125	0	0	0	0	0	0	0	0	115.132
114.129	0	0	0	0	0	0	0	0	115.136
114.155	0	0	0	0	0	0	0	0	115.162
114.156	0	0	0	0	0	0	0	0	115.164
114.192	0	0	0	0	0	0	0	0	115.199
114.196	0	0	0	0	0	0	0	0	115.203
114.217	0	0	0	0	0	0	0	0	115.224
114.265	0	0	0	0	0	0	0	0	115.272
114.272	0	0	0	0	0	0	0	0	115.279
114.273	0	0	0	0	0	0	0	0	115.28
114.284	0	0	0	0	0	0	0	0	115.292
114.285	0	0	0	0	0	0	0	0	115.293
114.286	0	0	0	0	0	0	0	0	115.294
114.29	0	0	0	0	0	0	0	0	115.298
114.336	0	0	0	0	0	0	0	0	115.343
114.338	0	0	0	0	0	0	0	0	115.346
114.34	0	0	0	0	0	0	0	0	115.347
114.342	0	0	0	0	0	0	0	0	115.35
114.347	0	0	0	0	0	0	0	0	115.354
114.37	0	0	0	0	0	0	0	0	115.378
114.385	0	0	0	0	0	0	0	0	115.392
114.391	0	0	0	0	0	0	0	0	115.398
114.399	0	0	0	0	0	0	0	0	115.406
114.405	0	0	0	0	0	0	0	0	115.413
114.432	0	0	0	0	0	0	0	0	115.439
114.44	0	0	0	0	0	0	0	0	115.447
114.45	0	0	0	0	0	0	0	0	115.457
114.453	0	0	0	0	0	0	0	0	115.461
114.462	0	0	0	0	0	0	0	0	115.469
114.487	0	0	0	0	0	0	0	0	115.494
114.52	0	0	0	0	0	0	0	0	115.527
114.521	0	0	0	0	0	0	0	0	115.528
114.534	0	0	0	0	0	0	0	0	115.541
114.541	0	0	0	0	0	0	0	0	115.548
114.546	0	0	0	0	0	0	0	0	115.553
114.547	0	0	0	0	0	0	0	0	115.554
114.58	0	0	0	0	0	0	0	0	115.587
114.58	0	0	0	0	0	0	0	0	115.587
114.593	0	0	0	0	0	0	0	0	115.6
114.597	0	0	0	0	0	0	0	0	115.604
114.615	0	0	0	0	0	0	0	0	115.622
114.63	0	0	0	0	0	0	0	0	115.638
114.659	0	0	0	0	0	0	0	0	115.666
114.709	0	0	0	0	0	0	0	0	115.717
114.716	0	0	0	0	0	0	0	0	115.723
114.718	0	0	0	0	0	0	0	0	115.725
114.728	0	0	0	0	0	0	0	0	115.735
114.754	0	0	0	0	0	0	0	0	115.761
114.757	0	0	0	0	0	0	0	0	115.764
114.763	0	0	0	0	0	0	0	0	115.771
114.778	0	0	0	0	0	0	0	0	115.785
114.787	0	0	0	0	0	0	0	0	115.795
114.807	0	0	0	0	0	0	0	0	115.814
114.899	0	0	0	0	0	0	0	0	115.906
114.908	0	0	0	0	0	0	0	0	115.915
114.944	0	0	0	0	0	0	0	0	115.951
114.949	0	0	0	0	0	0	0	0	115.956
114.957	0	0	0	0	0	0	0	0	115.964
115.042	0	0	0	0	0	0	0	0	116.049
115.081	0	0	0	0	0	0	0	0	116.088
115.109	0	0	0	0	0	0	0	0	116.116
115.11	0	0	0	0	0	0	0	0	116.117
115.119	0	0	0	0	0	0	0	0	116.126
115.183	0	0	0	0	0	0	0	0	116.19
115.183	0	0	0	0	0	0	0	0	116.19
115.199	0	0	0	0	0	0	0	0	116.207
115.206	0	0	0	0	0	0	0	0	116.214
115.214	0	0	0	0	0	0	0	0	116.222
115.227	0	0	0	0	0	0	0	0	116.234
115.242	0	0	0	0	0	0	0	0	116.249
115.244	0	0	0	0	0	0	0	0	116.251
115.291	0	0	0	0	0	0	0	0	116.298
115.297	0	0	0	0	0	0	0	0	116.305
115.308	0	0	0	0	0	0	0	0	116.315
115.317	0	0	0	0	0	0	0	0	116.324
115.324	0	0	0	0	0	0	0	0	116.331
115.327	0	0	0	0	0	0	0	0	116.335
115.332	0	0	0	0	0	0	0	0	116.339
115.373	0	0	0	0	0	0	0	0	116.38
115.375	0	0	0	0	0	0	0	0	116.383
115.382	0	0	0	0	0	0	0	0	116.389
115.4	0	0	0	0	0	0	0	0	116.407
115.421	0	0	0	0	0	0	0	0	116.429
115.431	0	0	0	0	0	0	0	0	116.438
115.456	0	0	0	0	0	0	0	0	116.463
115.459	0	0	0	0	0	0	0	0	116.466
115.48	0	0	0	0	0	0	0	0	116.487
115.485	0	0	0	0	0	0	0	0	116.492
115.5	0	0	0	0	0	0	0	0	116.507
115.511	0	0	0	0	0	0	0	0	116.518
115.519	0	0	0	0	0	0	0	0	116.526
115.521	0	0	0	0	0	0	0	0	116.528
115.542	0	0	0	0	0	0	0	0	116.549
115.577	0	0	0	0	0	0	0	0	116.584
115.591	0	0	0	0	0	0	0	0	116.598
115.603	0	0	0	0	0	0	0	0	116.611
115.666	0	0	0	0	0	0	0	0	116.673
115.666	0	0	0	0	0	0	0	0	116.673
115.687	0	0	0	0	0	0	0	0	116.694
115.691	0	0	0	0	0	0	0	0	116.699
115.721	0	0	0	0	0	0	0	0	116.728
115.733	0	0	0	0	0	0	0	0	116.74
115.759	0	0	0	0	0	0	0	0	116.766
115.762	0	0	0	0	0	0	0	0	116.769
115.771	0	0	0	0	0	0	0	0	116.779
115.794	0	0	0	0	0	0	0	0	116.801
115.802	0	0	0	0	0	0	0	0	116.809
115.833	0	0	0	0	0	0	0	0	116.84
115.896	0	0	0	0	0	0	0	0	116.903
115.898	0	0	0	0	0	0	0	0	116.905
115.904	0	0	0	0	0	0	0	0	116.912
115.958	0	0	0	0	0	0	0	0	116.965
115.959	0	0	0	0	0	0	0	0	116.966
115.966	0	0	0	0	0	0	0	0	116.973
115.971	0	0	0	0	0	0	0	0	116.978
115.994	0	0	0	0	0	0	0	0	117.001
115.997	0	0	0	0	0	0	0	0	117.005
116.009	0	0	0	0	0	0	0	0	117.016
116.019	0	0	0	0	0	0	0	0	117.026
116.037	0	0	0	0	0	0	0	0	117.045
116.091	0	0	0	0	0	0	0	0	117.098
116.156	0	0	0	0	0	0	0	0	117.163
116.163	0	0	0	0	0	0	0	0	117.171
116.173	0	0	0	0	0	0	0	0	117.18
116.185	0	0	0	0	0	0	0	0	117.192
116.198	0	0	0	0	0	0	0	0	117.205
116.209	0	0	0	0	0	0	0	0	117.216
116.21	0	0	0	0	0	0	0	0	117.217
116.235	0	0	0	0	0	0	0	0	117.242
116.247	0	0	0	0	0	0	0	0	117.254
116.288	0	0	0	0	0	0	0	0	117.295
116.312	0	0	0	0	0	0	0	0	117.32
116.335	0	0	0	0	0	0	0	0	117.342
116.346	0	0	0	0	0	0	0	0	117.353
116.35	0	0	0	0	0	0	0	0	117.357
116.351	0	0	0	0	0	0	0	0	117.359
116.354	0	0	0	0	0	0	0	0	117.362
116.355	0	0	0	0	0	0	0	0	117.363
116.369	0	0	0	0	0	0	0	0	117.376
116.39	0	0	0	0	0	0	0	0	117.398
116.4	0	0	0	0	0	0	0	0	117.407
116.401	0	0	0	0	0	0	0	0	117.408
116.452	0	0	0	0	0	0	0	0	117.459
116.47	0	0	0	0	0	0	0	0	117.477
116.496	0	0	0	0	0	0	0	0	117.503
116.5	0	0	0	0	0	0	0	0	117.507
116.519	0	0	0	0	0	0	0	0	117.526
116.519	0	0	0	0	0	0	0	0	117.526
116.524	0	0	0	0	0	0	0	0	117.531
116.535	0	0	0	0	0	0	0	0	117.542
116.542	0	0	0	0	0	0	0	0	117.549
116.549	0	0	0	0	0	0	0	0	117.556
116.549	0	0	0	0	0	0	0	0	117.556
116.549	0	0	0	0	0	0	0	0	117.556
116.551	0	0	0	0	0	0	0	0	117.559
116.558	0	0	0	0	0	0	0	0	117.565
116.589	0	0	0	0	0	0	0	0	117.596
116.59	0	0	0	0	0	0	0	0	117.598
116.598	0	0	0	0	0	0	0	0	117.605
116.626	0	0	0	0	0	0	0	0	117.633
116.656	0	0	0	0	0	0	0	0	117.663
116.67	0	0	0	0	0	0	0	0	117.678
116.671	0	0	0	0	0	0	0	0	117.679
116.672	0	0	0	0	0	0	0	0	117.679
116.689	0	0	0	0	0	0	0	0	117.696
116.693	0	0	0	0	0	0	0	0	117.701
116.715	0	0	0	0	0	0	0	0	117.722
116.749	0	0	0	0	0	0	0	0	117.756
116.75	0	0	0	0	0	0	0	0	117.757
116.76	0	0	0	0	0	0	0	0	117.768
116.767	0	0	0	0	0	0	0	0	117.774
116.767	0	0	0	0	0	0	0	0	117.774
116.802	0	0	0	0	0	0	0	0	117.809
116.811	0	0	0	0	0	0	0	0	117.818
116.817	0	0	0	0	0	0	0	0	117.825
116.825	0	0	0	0	0	0	0	0	117.832
116.842	0	0	0	0	0	0	0	0	117.85
116.852	0	0	0	0	0	0	0	0	117.859
116.903	0	0	0	0	0	0	0	0	117.911
116.913	0	0	0	0	0	0	0	0	117.92
116.916	0	0	0	0	0	0	0	0	117.923
116.925	0	0	0	0	0	0	0	0	117.933
116.926	0	0	0	0	0	0	0	0	117.934
116.966	0	0	0	0	0	0	0	0	117.973
116.979	0	0	0	0	0	0	0	0	117.986
116.981	0	0	0	0	0	0	0	0	117.989
116.989	0	0	0	0	0	0	0	0	117.997
116.991	0	0	0	0	0	0	0	0	117.999
116.992	0	0	0	0	0	0	0	0	118
117.045	0	0	0	0	0	0	0	0	118.052
117.055	0	0	0	0	0	0	0	0	118.063
117.072	0	0	0	0	0	0	0	0	118.079
117.076	0	0	0	0	0	0	0	0	118.084
117.077	0	0	0	0	0	0	0	0	118.084
117.085	0	0	0	0	0	0	0	0	118.092
117.099	0	0	0	0	0	0	0	0	118.106
117.104	0	0	0	0	0	0	0	0	118.111
117.105	0	0	0	0	0	0	0	0	118.112
117.111	0	0	0	0	0	0	0	0	118.118
117.118	0	0	0	0	0	0	0	0	118.126
117.132	0	0	0	0	0	0	0	0	118.14
117.136	0	0	0	0	0	0	0	0	118.144
117.142	0	0	0	0	0	0	0	0	118.149
117.158	0	0	0	0	0	0	0	0	118.165
117.172	0	0	0	0	0	0	0	0	118.179
117.186	0	0	0	0	0	0	0	0	118.194
117.187	0	0	0	0	0	0	0	0	118.194
117.213	0	0	0	0	0	0	0	0	118.221
117.228	0	0	0	0	0	0	0	0	118.235
117.247	0	0	0	0	0	0	0	0	118.254
117.248	0	0	0	0	0	0	0	0	118.255
117.257	0	0	0	0	0	0	0	0	118.264
117.258	0	0	0	0	0	0	0	0	118.265
117.258	0	0	0	0	0	0	0	0	118.265
117.259	0	0	0	0	0	0	0	0	118.266
117.273	0	0	0	0	0	0	0	0	118.28
117.283	0	0	0	0	0	0	0	0	118.29
117.288	0	0	0	0	0	0	0	0	118.296
117.319	0	0	0	0	0	0	0	0	118.326
117.329	0	0	0	0	0	0	0	0	118.337
117.339	0	0	0	0	0	0	0	0	118.346
117.345	0	0	0	0	0	0	0	0	118.352
117.345	0	0	0	0	0	0	0	0	118.352
117.368	0	0	0	0	0	0	0	0	118.376
117.402	0	0	0	0	0	0	0	0	118.409
117.407	0	0	0	0	0	0	0	0	118.415
117.408	0	0	0	0	0	0	0	0	118.415
117.413	0	0	0	0	0	0	0	0	118.42
117.423	0	0	0	0	0	0	0	0	118.431
117.434	0	0	0	0	0	0	0	0	118.442
117.456	0	0	0	0	0	0	0	0	118.464
117.461	0	0	0	0	0	0	0	0	118.468
117.47	0	0	0	0	0	0	0	0	118.477
117.491	0	0	0	0	0	0	0	0	118.498
117.492	0	0	0	0	0	0	0	0	118.499
117.499	0	0	0	0	0	0	0	0	118.506
117.508	0	0	0	0	0	0	0	0	118.515
117.52	0	0	0	0	0	0	0	0	118.527
117.54	0	0	0	0	0	0	0	0	118.548
117.55	0	0	0	0	0	0	0	0	118.557
117.566	0	0	0	0	0	0	0	0	118.574
117.578	0	0	0	0	0	0	0	0	118.586
117.588	0	0	0	0	0	0	0	0	118.595
117.59	0	0	0	0	0	0	0	0	118.597
117.624	0	0	0	0	0	0	0	0	118.631
117.627	0	0	0	0	0	0	0	0	118.634
117.673	0	0	0	0	0	0	0	0	118.681
117.696	0	0	0	0	0	0	0	0	118.704
117.727	0	0	0	0	0	0	0	0	118.735
117.73	0	0	0	0	0	0	0	0	118.737
117.749	0	0	0	0	0	0	0	0	118.756
117.808	0	0	0	0	0	0	0	0	118.815
117.814	0	0	0	0	0	0	0	0	118.821
117.828	0	0	0	0	0	0	0	0	118.835
117.853	0	0	0	0	0	0	0	0	118.861
117.88	0	0	0	0	0	0	0	0	118.888
117.899	0	0	0	0	0	0	0	0	118.906
117.9	0	0	0	0	0	0	0	0	118.907
117.929	0	0	0	0	0	0	0	0	118.936
117.979	0	0	0	0	0	0	0	0	118.986
117.986	0	0	0	0	0	0	0	0	118.993
117.993	0	0	0	0	0	0	0	0	119
117.994	0	0	0	0	0	0	0	0	119.001
118.014	0	0	0	0	0	0	0	0	119.021
118.046	0	0	0	0	0	0	0	0	119.054
118.062	0	0	0	0	0	0	0	0	119.069
118.063	0	0	0	0	0	0	0	0	119.07
118.118	0	0	0	0	0	0	0	0	119.126
118.121	0	0	0	0	0	0	0	0	119.129
118.159	0	0	0	0	0	0	0	0	119.167
118.179	0	0	0	0	0	0	0	0	119.186
118.201	0	0	0	0	0	0	0	0	119.208
118.211	0	0	0	0	0	0	0	0	119.218
118.267	0	0	0	0	0	0	0	0	119.275
118.291	0	0	0	0	0	0	0	0	119.298
118.294	0	0	0	0	0	0	0	0	119.302
118.297	0	0	0	0	0	0	0	0	119.304
118.303	0	0	0	0	0	0	0	0	119.31
118.313	0	0	0	0	0	0	0	0	119.32
118.318	0	0	0	0	0	0	0	0	119.326
118.34	0	0	0	0	0	0	0	0	119.347
118.349	0	0	0	0	0	0	0	0	119.356
118.359	0	0	0	0	0	0	0	0	119.366
118.387	0	0	0	0	0	0	0	0	119.395
118.388	0	0	0	0	0	0	0	0	119.395
118.393	0	0	0	0	0	0	0	0	119.401
118.409	0	0	0	0	0	0	0	0	119.417
118.43	0	0	0	0	0	0	0	0	119.438
118.443	0	0	0	0	0	0	0	0	119.45
118.454	0	0	0	0	0	0	0	0	119.461
118.46	0	0	0	0	0	0	0	0	119.468
118.49	0	0	0	0	0	0	0	0	119.498
118.54	0	0	0	0	0	0	0	0	119.547
118.571	0	0	0	0	0	0	0	0	119.578
118.592	0	0	0	0	0	0	0	0	119.599
118.603	0	0	0	0	0	0	0	0	119.61
118.613	0	0	0	0	0	0	0	0	119.62
118.622	0	0	0	0	0	0	0	0	119.629
118.632	0	0	0	0	0	0	0	0	119.639
118.64	0	0	0	0	0	0	0	0	119.648
118.66	0	0	0	0	0	0	0	0	119.668
118.661	0	0	0	0	0	0	0	0	119.669
118.664	0	0	0	0	0	0	0	0	119.671
118.664	0	0	0	0	0	0	0	0	119.671
118.681	0	0	0	0	0	0	0	0	119.688
118.684	0	0	0	0	0	0	0	0	119.692
118.708	0	0	0	0	0	0	0	0	119.716
118.71	0	0	0	0	0	0	0	0	119.718
118.736	0	0	0	0	0	0	0	0	119.744
118.748	0	0	0	0	0	0	0	0	119.756
118.758	0	0	0	0	0	0	0	0	119.765
118.783	0	0	0	0	0	0	0	0	119.791
118.796	0	0	0	0	0	0	0	0	119.803
118.8	0	0	0	0	0	0	0	0	119.807
118.801	0	0	0	0	0	0	0	0	119.809
118.802	0	0	0	0	0	0	0	0	119.809
118.803	0	0	0	0	0	0	0	0	119.81
118.811	0	0	0	0	0	0	0	0	119.818
118.816	0	0	0	0	0	0	0	0	119.823
118.85	0	0	0	0	0	0	0	0	119.857
118.859	0	0	0	0	0	0	0	0	119.866
118.859	0	0	0	0	0	0	0	0	119.866
118.862	0	0	0	0	0	0	0	0	119.87
118.877	0	0	0	0	0	0	0	0	119.884
118.88	0	0	0	0	0	0	0	0	119.888
118.885	0	0	0	0	0	0	0	0	119.892
118.887	0	0	0	0	0	0	0	0	119.894
118.892	0	0	0	0	0	0	0	0	119.899
118.9	0	0	0	0	0	0	0	0	119.908
118.905	0	0	0	0	0	0	0	0	119.912
118.909	0	0	0	0	0	0	0	0	119.917
118.91	0	0	0	0	0	0	0	0	119.917
118.917	0	0	0	0	0	0	0	0	119.924
118.923	0	0	0	0	0	0	0	0	119.93
118.929	0	0	0	0	0	0	0	0	119.937
118.939	0	0	0	0	0	0	0	0	119.946
118.943	0	0	0	0	0	0	0	0	119.95
118.963	3	4	1	0	0	2	0	-0.216887	119.97
118.966	0	0	0	0	0	0	0	0	119.974
118.972	0	0	0	0	0	0	0	0	119.98
119.001	0	0	0	0	0	0	0	0	120.009
119.013	0	0	0	0	0	0	0	0	120.02
119.025	0	0	0	0	0	0	0	0	120.032
119.042	0	0	0	0	0	0	0	0	120.049
119.051	0	0	0	0	0	0	0	0	120.059
119.068	0	0	0	0	0	0	0	0	120.075
119.105	0	0	0	0	0	0	0	0	120.112
119.111	0	0	0	0	0	0	0	0	120.118
119.117	0	0	0	0	0	0	0	0	120.124
119.137	0	0	0	0	0	0	0	0	120.145
119.139	0	0	0	0	0	0	0	0	120.147
119.173	0	0	0	0	0	0	0	0	120.181
119.192	0	0	0	0	0	0	0	0	120.199
119.214	0	0	0	0	0	0	0	0	120.221
119.219	0	0	0	0	0	0	0	0	120.226
119.222	0	0	0	0	0	0	0	0	120.23
119.229	0	0	0	0	0	0	0	0	120.236
119.236	0	0	0	0	0	0	0	0	120.243
119.261	0	0	0	0	0	0	0	0	120.268
119.273	0	0	0	0	0	0	0	0	120.28
119.302	0	0	0	0	0	0	0	0	120.309
119.325	0	0	0	0	0	0	0	0	120.333
119.332	0	0	0	0	0	0	0	0	120.339
119.345	0	0	0	0	0	0	0	0	120.352
119.387	0	0	0	0	0	0	0	0	120.394
119.394	0	0	0	0	0	0	0	0	120.401
119.425	0	0	0	0	0	0	0	0	120.432
119.439	0	0	0	0	0	0	0	0	120.446
119.477	0	0	0	0	0	0	0	0	120.484
119.544	0	0	0	0	0	0	0	0	120.552
119.548	0	0	0	0	0	0	0	0	120.556
119.595	0	0	0	0	0	0	0	0	120.602
119.615	0	0	0	0	0	0	0	0	120.623
119.62	0	0	0	0	0	0	0	0	120.627
119.636	0	0	0	0	0	0	0	0	120.644
119.64	0	0	0	0	0	0	0	0	120.648
119.647	0	0	0	0	0	0	0	0	120.654
119.654	0	0	0	0	0	0	0	0	120.661
119.662	0	0	0	0	0	0	0	0	120.67
119.675	0	0	0	0	0	0	0	0	120.682
119.695	0	0	0	0	0	0	0	0	120.702
119.72	0	0	0	0	0	0	0	0	120.727
119.732	0	0	0	0	0	0	0	0	120.739
119.766	0	0	0	0	0	0	0	0	120.773
119.805	0	0	0	0	0	0	0	0	120.812
119.847	0	0	0	0	0	0	0	0	120.854
119.853	0	0	0	0	0	0	0	0	120.861
119.86	0	0	0	0	0	0	0	0	120.867
119.894	0	0	0	0	0	0	0	0	120.901
119.906	0	0	0	0	0	0	0	0	120.914
119.913	0	0	0	0	0	0	0	0	120.92
119.954	0	0	0	0	0	0	0	0	120.961
119.966	0	0	0	0	0	0	0	0	120.974
119.977	0	0	0	0	0	0	0	0	120.984
119.997	0	0	0	0	0	0	0	0	121.004
120.003	0	0	0	0	0	0	0	0	121.01
120.008	0	0	0	0	0	0	0	0	121.015
120.025	0	0	0	0	0	0	0	0	121.032
120.042	0	0	0	0	0	0	0	0	121.049
120.046	0	0	0	0	0	0	0	0	121.053
120.116	0	0	0	0	0	0	0	0	121.123
120.137	0	0	0	0	0	0	0	0	121.145
120.164	0	0	0	0	0	0	0	0	121.171
120.168	0	0	0	0	0	0	0	0	121.176
120.178	0	0	0	0	0	0	0	0	121.185
120.179	0	0	0	0	0	0	0	0	121.187
120.189	0	0	0	0	0	0	0	0	121.196
120.216	0	0	0	0	0	0	0	0	121.223
120.221	0	0	0	0	0	0	0	0	121.228
120.26	0	0	0	0	0	0	0	0	121.268
120.268	0	0	0	0	0	0	0	0	121.275
120.278	0	0	0	0	0	0	0	0	121.285
120.278	0	0	0	0	0	0	0	0	121.285
120.278	0	0	0	0	0	0	0	0	121.286
120.284	0	0	0	0	0	0	0	0	121.291
120.295	0	0	0	0	0	0	0	0	121.302
120.305	0	0	0	0	0	0	0	0	121.312
120.308	0	0	0	0	0	0	0	0	121.315
120.314	0	0	0	0	0	0	0	0	121.321
120.358	0	0	0	0	0	0	0	0	121.365
120.362	0	0	0	0	0	0	0	0	121.37
120.369	0	0	0	0	0	0	0	0	121.377
120.37	0	0	0	0	0	0	0	0	121.378
120.379	0	0	0	0	0	0	0	0	121.387
120.404	0	0	0	0	0	0	0	0	121.411
120.404	0	0	0	0	0	0	0	0	121.411
120.421	0	0	0	0	0	0	0	0	121.428
120.421	0	0	0	0	0	0	0	0	121.429
120.428	0	0	0	0	0	0	0	0	121.435
120.433	0	0	0	0	0	0	0	0	121.441
120.445	0	0	0	0	0	0	0	0	121.452
120.458	0	0	0	0	0	0	0	0	121.465
120.464	0	0	0	0	0	0	0	0	121.472
120.466	0	0	0	0	0	0	0	0	121.473
120.48	0	0	0	0	0	0	0	0	121.487
120.493	0	0	0	0	0	0	0	0	121.501
120.504	0	0	0	0	0	0	0	0	121.511
120.521	0	0	0	0	0	0	0	0	121.528
120.523	0	0	0	0	0	0	0	0	121.531
120.612	0	0	0	0	0	0	0	0	121.619
120.623	0	0	0	0	0	0	0	0	121.63
120.632	0	0	0	0	0	0	0	0	121.64
120.641	0	0	0	0	0	0	0	0	121.648
120.665	0	0	0	0	0	0	0	0	121.673
120.672	0	0	0	0	0	0	0	0	121.679
120.684	0	0	0	0	0	0	0	0	121.691
120.7	0	0	0	0	0	0	0	0	121.708
120.705	0	0	0	0	0	0	0	0	121.712
120.705	0	0	0	0	0	0	0	0	121.712
120.718	0	0	0	0	0	0	0	0	121.725
120.758	0	0	0	0	0	0	0	0	121.766
120.762	0	0	0	0	0	0	0	0	121.769
120.769	0	0	0	0	0	0	0	0	121.776
120.779	0	0	0	0	0	0	0	0	121.787
120.785	0	0	0	0	0	0	0	0	121.792
120.808	0	0	0	0	0	0	0	0	121.815
120.818	0	0	0	0	0	0	0	0	121.825
120.839	0	0	0	0	0	0	0	0	121.847
120.855	0	0	0	0	0	0	0	0	121.862
120.858	0	0	0	0	0	0	0	0	121.865
120.86	0	0	0	0	0	0	0	0	121.867
120.87	0	0	0	0	0	0	0	0	121.877
120.872	0	0	0	0	0	0	0	0	121.879
120.885	0	0	0	0	0	0	0	0	121.892
120.894	0	0	0	0	0	0	0	0	121.901
120.924	0	0	0	0	0	0	0	0	121.931
120.944	0	0	0	0	0	0	0	0	121.951
120.964	0	0	0	0	0	0	0	0	121.971
120.979	3	6	1	0	0	2	0	0.33134	121.986
121.002	0	0	0	0	0	0	0	0	122.009
121.017	0	0	0	0	0	0	0	0	122.025
121.029	0	0	0	0	0	0	0	0	122.037
121.04	0	0	0	0	0	0	0	0	122.047
121.064	0	0	0	0	0	0	0	0	122.072
121.086	0	0	0	0	0	0	0	0	122.093
121.088	0	0	0	0	0	0	0	0	122.095
121.093	0	0	0	0	0	0	0	0	122.1
121.124	0	0	0	0	0	0	0	0	122.132
121.17	0	0	0	0	0	0	0	0	122.177
121.177	0	0	0	0	0	0	0	0	122.185
121.209	0	0	0	0	0	0	0	0	122.217
121.21	0	0	0	0	0	0	0	0	122.217
121.246	0	0	0	0	0	0	0	0	122.254
121.252	0	0	0	0	0	0	0	0	122.259
121.253	0	0	0	0	0	0	0	0	122.26
121.304	0	0	0	0	0	0	0	0	122.311
121.309	0	0	0	0	0	0	0	0	122.316
121.316	0	0	0	0	0	0	0	0	122.323
121.317	0	0	0	0	0	0	0	0	122.324
121.325	0	0	0	0	0	0	0	0	122.333
121.327	0	0	0	0	0	0	0	0	122.334
121.349	0	0	0	0	0	0	0	0	122.356
121.351	0	0	0	0	0	0	0	0	122.359
121.364	0	0	0	0	0	0	0	0	122.371
121.387	0	0	0	0	0	0	0	0	122.395
121.412	0	0	0	0	0	0	0	0	122.419
121.428	0	0	0	0	0	0	0	0	122.435
121.431	0	0	0	0	0	0	0	0	122.438
121.444	0	0	0	0	0	0	0	0	122.451
121.449	0	0	0	0	0	0	0	0	122.456
121.454	0	0	0	0	0	0	0	0	122.461
121.454	0	0	0	0	0	0	0	0	122.462
121.471	0	0	0	0	0	0	0	0	122.478
121.476	0	0	0	0	0	0	0	0	122.483
121.477	0	0	0	0	0	0	0	0	122.484
121.514	0	0	0	0	0	0	0	0	122.521
121.517	0	0	0	0	0	0	0	0	122.524
121.535	0	0	0	0	0	0	0	0	122.542
121.56	0	0	0	0	0	0	0	0	122.567
121.565	0	0	0	0	0	0	0	0	122.572
121.568	0	0	0	0	0	0	0	0	122.575
121.616	0	0	0	0	0	0	0	0	122.624
121.63	0	0	0	0	0	0	0	0	122.638
121.632	0	0	0	0	0	0	0	0	122.639
121.67	0	0	0	0	0	0	0	0	122.678
121.68	0	0	0	0	0	0	0	0	122.688
121.687	0	0	0	0	0	0	0	0	122.694
121.713	0	0	0	0	0	0	0	0	122.721
121.719	0	0	0	0	0	0	0	0	122.726
121.726	0	0	0	0	0	0	0	0	122.733
121.751	0	0	0	0	0	0	0	0	122.759
121.753	0	0	0	0	0	0	0	0	122.76
121.757	0	0	0	0	0	0	0	0	122.764
121.794	0	0	0	0	0	0	0	0	122.802
121.795	0	0	0	0	0	0	0	0	122.803
121.811	0	0	0	0	0	0	0	0	122.819
121.827	0	0	0	0	0	0	0	0	122.834
121.876	0	0	0	0	0	0	0	0	122.883
121.888	0	0	0	0	0	0	0	0	122.896
121.913	0	0	0	0	0	0	0	0	122.921
121.928	0	0	0	0	0	0	0	0	122.936
121.929	0	0	0	0	0	0	0	0	122.936
121.967	0	0	0	0	0	0	0	0	122.974
121.998	0	0	0	0	0	0	0	0	123.005
122.005	0	0	0	0	0	0	0	0	123.012
122.017	0	0	0	0	0	0	0	0	123.025
122.048	0	0	0	0	0	0	0	0	123.055
122.081	0	0	0	0	0	0	0	0	123.088
122.082	0	0	0	0	0	0	0	0	123.09
122.095	0	0	0	0	0	0	0	0	123.102
122.098	0	0	0	0	0	0	0	0	123.106
122.101	0	0	0	0	0	0	0	0	123.108
122.129	0	0	0	0	0	0	0	0	123.136
122.147	0	0	0	0	0	0	0	0	123.155
122.169	0	0	0	0	0	0	0	0	123.176
122.175	0	0	0	0	0	0	0	0	123.182
122.183	0	0	0	0	0	0	0	0	123.19
122.197	0	0	0	0	0	0	0	0	123.205
122.199	0	0	0	0	0	0	0	0	123.206
122.2	0	0	0	0	0	0	0	0	123.208
122.202	0	0	0	0	0	0	0	0	123.209
122.214	0	0	0	0	0	0	0	0	123.221
122.246	0	0	0	0	0	0	0	0	123.253
122.246	0	0	0	0	0	0	0	0	123.253
122.248	0	0	0	0	0	0	0	0	123.255
122.248	0	0	0	0	0	0	0	0	123.255
122.279	0	0	0	0	0	0	0	0	123.286
122.28	0	0	0	0	0	0	0	0	123.287
122.317	0	0	0	0	0	0	0	0	123.324
122.364	0	0	0	0	0	0	0	0	123.372
122.39	0	0	0	0	0	0	0	0	123.397
122.401	0	0	0	0	0	0	0	0	123.409
122.452	0	0	0	0	0	0	0	0	123.459
122.499	0	0	0	0	0	0	0	0	123.506
122.511	0	0	0	0	0	0	0	0	123.518
122.516	0	0	0	0	0	0	0	0	123.523
122.534	0	0	0	0	0	0	0	0	123.541
122.537	0	0	0	0	0	0	0	0	123.545
122.542	0	0	0	0	0	0	0	0	123.549
122.586	0	0	0	0	0	0	0	0	123.593
122.639	0	0	0	0	0	0	0	0	123.646
122.644	0	0	0	0	0	0	0	0	123.651
122.649	0	0	0	0	0	0	0	0	123.656
122.666	0	0	0	0	0	0	0	0	123.673
122.687	0	0	0	0	0	0	0	0	123.694
122.701	0	0	0	0	0	0	0	0	123.709
122.746	0	0	0	0	0	0	0	0	123.754
122.75	0	0	0	0	0	0	0	0	123.757
122.771	0	0	0	0	0	0	0	0	123.778
122.782	0	0	0	0	0	0	0	0	123.79
122.789	0	0	0	0	0	0	0	0	123.797
122.856	0	0	0	0	0	0	0	0	123.863
122.864	0	0	0	0	0	0	0	0	123.871
122.866	0	0	0	0	0	0	0	0	123.873
122.868	0	0	0	0	0	0	0	0	123.875
122.874	0	0	0	0	0	0	0	0	123.881
122.881	0	0	0	0	0	0	0	0	123.888
122.885	0	0	0	0	0	0	0	0	123.892
122.91	0	0	0	0	0	0	0	0	123.918
122.913	0	0	0	0	0	0	0	0	123.92
122.943	0	0	0	0	0	0	0	0	123.95
122.945	0	0	0	0	0	0	0	0	123.952
122.952	0	0	0	0	0	0	0	0	123.96
122.957	0	0	0	0	0	0	0	0	123.964
122.985	0	0	0	0	0	0	0	0	123.992
122.999	0	0	0	0	0	0	0	0	124.006
123.04	0	0	0	0	0	0	0	0	124.047
123.056	0	0	0	0	0	0	0	0	124.064
123.076	0	0	0	0	0	0	0	0	124.084
123.097	0	0	0	0	0	0	0	0	124.105
123.114	0	0	0	0	0	0	0	0	124.122
123.13	0	0	0	0	0	0	0	0	124.137
123.149	0	0	0	0	0	0	0	0	124.156
123.15	0	0	0	0	0	0	0	0	124.158
123.227	0	0	0	0	0	0	0	0	124.234
123.233	0	0	0	0	0	0	0	0	124.24
123.249	0	0	0	0	0	0	0	0	124.256
123.255	0	0	0	0	0	0	0	0	124.262
123.271	0	0	0	0	0	0	0	0	124.278
123.276	0	0	0	0	0	0	0	0	124.283
123.283	0	0	0	0	0	0	0	0	124.29
123.29	0	0	0	0	0	0	0	0	124.297
123.29	0	0	0	0	0	0	0	0	124.297
123.318	0	0	0	0	0	0	0	0	124.326
123.327	0	0	0	0	0	0	0	0	124.334
123.329	0	0	0	0	0	0	0	0	124.337
123.33	0	0	0	0	0	0	0	0	124.337
123.336	0	0	0	0	0	0	0	0	124.343
123.344	0	0	0	0	0	0	0	0	124.351
123.346	0	0	0	0	0	0	0	0	124.354
123.354	0	0	0	0	0	0	0	0	124.361
123.368	0	0	0	0	0	0	0	0	124.375
123.376	0	0	0	0	0	0	0	0	124.383
123.386	0	0	0	0	0	0	0	0	124.394
123.403	0	0	0	0	0	0	0	0	124.411
123.411	0	0	0	0	0	0	0	0	124.418
123.436	0	0	0	0	0	0	0	0	124.443
123.464	0	0	0	0	0	0	0	0	124.471
123.476	0	0	0	0	0	0	0	0	124.483
123.495	0	0	0	0	0	0	0	0	124.502
123.522	0	0	0	0	0	0	0	0	124.529
123.527	0	0	0	0	0	0	0	0	124.534
123.558	0	0	0	0	0	0	0	0	124.565
123.56	0	0	0	0	0	0	0	0	124.567
123.561	0	0	0	0	0	0	0	0	124.569
123.574	0	0	0	0	0	0	0	0	124.581
123.594	0	0	0	0	0	0	0	0	124.601
123.606	0	0	0	0	0	0	0	0	124.614
123.616	0	0	0	0	0	0	0	0	124.624
123.642	0	0	0	0	0	0	0	0	124.649
123.644	0	0	0	0	0	0	0	0	124.651
123.672	0	0	0	0	0	0	0	0	124.68
123.673	0	0	0	0	0	0	0	0	124.68
123.676	0	0	0	0	0	0	0	0	124.683
123.699	0	0	0	0	0	0	0	0	124.706
123.7	0	0	0	0	0	0	0	0	124.707
123.736	0	0	0	0	0	0	0	0	124.743
123.737	0	0	0	0	0	0	0	0	124.744
123.743	0	0	0	0	0	0	0	0	124.75
123.748	0	0	0	0	0	0	0	0	124.755
123.776	0	0	0	0	0	0	0	0	124.783
123.808	0	0	0	0	0	0	0	0	124.815
123.811	0	0	0	0	0	0	0	0	124.818
123.843	0	0	0	0	0	0	0	0	124.85
123.847	0	0	0	0	0	0	0	0	124.854
123.863	0	0	0	0	0	0	0	0	124.871
123.909	0	0	0	0	0	0	0	0	124.916
123.989	0	0	0	0	0	0	0	0	124.996
124.014	0	0	0	0	0	0	0	0	125.022
124.019	0	0	0	0	0	0	0	0	125.026
124.06	0	0	0	0	0	0	0	0	125.067
124.065	0	0	0	0	0	0	0	0	125.072
124.078	0	0	0	0	0	0	0	0	125.085
124.089	0	0	0	0	0	0	0	0	125.097
124.118	0	0	0	0	0	0	0	0	125.125
124.141	0	0	0	0	0	0	0	0	125.149
124.148	0	0	0	0	0	0	0	0	125.155
124.149	0	0	0	0	0	0	0	0	125.157
124.157	0	0	0	0	0	0	0	0	125.164
124.174	0	0	0	0	0	0	0	0	125.181
124.18	0	0	0	0	0	0	0	0	125.187
124.264	0	0	0	0	0	0	0	0	125.271
124.269	0	0	0	0	0	0	0	0	125.277
124.295	0	0	0	0	0	0	0	0	125.302
124.297	0	0	0	0	0	0	0	0	125.305
124.303	0	0	0	0	0	0	0	0	125.311
124.332	0	0	0	0	0	0	0	0	125.339
124.342	0	0	0	0	0	0	0	0	125.349
124.346	0	0	0	0	0	0	0	0	125.353
124.352	0	0	0	0	0	0	0	0	125.359
124.358	0	0	0	0	0	0	0	0	125.365
124.379	0	0	0	0	0	0	0	0	125.386
124.38	0	0	0	0	0	0	0	0	125.387
124.383	0	0	0	0	0	0	0	0	125.39
124.397	0	0	0	0	0	0	0	0	125.404
124.407	0	0	0	0	0	0	0	0	125.414
124.423	0	0	0	0	0	0	0	0	125.43
124.426	0	0	0	0	0	0	0	0	125.434
124.438	0	0	0	0	0	0	0	0	125.445
124.45	0	0	0	0	0	0	0	0	125.457
124.458	0	0	0	0	0	0	0	0	125.465
124.458	0	0	0	0	0	0	0	0	125.466
124.486	0	0	0	0	0	0	0	0	125.493
124.486	0	0	0	0	0	0	0	0	125.493
124.49	0	0	0	0	0	0	0	0	125.497
124.498	0	0	0	0	0	0	0	0	125.506
124.503	0	0	0	0	0	0	0	0	125.511
124.505	0	0	0	0	0	0	0	0	125.512
124.505	0	0	0	0	0	0	0	0	125.512
124.513	0	0	0	0	0	0	0	0	125.52
124.567	0	0	0	0	0	0	0	0	125.574
124.579	0	0	0	0	0	0	0	0	125.586
124.604	0	0	0	0	0	0	0	0	125.611
124.609	0	0	0	0	0	0	0	0	125.617
124.659	0	0	0	0	0	0	0	0	125.667
124.678	0	0	0	0	0	0	0	0	125.685
124.697	0	0	0	0	0	0	0	0	125.704
124.714	0	0	0	0	0	0	0	0	125.721
124.735	0	0	0	0	0	0	0	0	125.742
124.741	0	0	0	0	0	0	0	0	125.748
124.77	0	0	0	0	0	0	0	0	125.777
124.779	0	0	0	0	0	0	0	0	125.787
124.809	0	0	0	0	0	0	0	0	125.816
124.824	0	0	0	0	0	0	0	0	125.831
124.826	0	0	0	0	0	0	0	0	125.833
124.854	0	0	0	0	0	0	0	0	125.861
124.863	0	0	0	0	0	0	0	0	125.871
124.893	0	0	0	0	0	0	0	0	125.901
124.91	0	0	0	0	0	0	0	0	125.917
124.932	0	0	0	0	0	0	0	0	125.939
124.936	0	0	0	0	0	0	0	0	125.944
124.964	0	0	0	0	0	0	0	0	125.972
124.964	0	0	0	0	0	0	0	0	125.972
124.987	0	0	0	0	0	0	0	0	125.994
125.031	0	0	0	0	0	0	0	0	126.038
125.042	0	0	0	0	0	0	0	0	126.049
125.043	0	0	0	0	0	0	0	0	126.05
125.046	0	0	0	0	0	0	0	0	126.053
125.055	0	0	0	0	0	0	0	0	126.062
125.07	0	0	0	0	0	0	0	0	126.077
125.079	0	0	0	0	0	0	0	0	126.086
125.098	0	0	0	0	0	0	0	0	126.105
125.106	0	0	0	0	0	0	0	0	126.114
125.107	0	0	0	0	0	0	0	0	126.114
125.108	0	0	0	0	0	0	0	0	126.115
125.113	0	0	0	0	0	0	0	0	126.12
125.131	0	0	0	0	0	0	0	0	126.138
125.141	0	0	0	0	0	0	0	0	126.148
125.166	0	0	0	0	0	0	0	0	126.173
125.201	0	0	0	0	0	0	0	0	126.208
125.202	0	0	0	0	0	0	0	0	126.209
125.249	0	0	0	0	0	0	0	0	126.256
125.281	0	0	0	0	0	0	0	0	126.288
125.302	0	0	0	0	0	0	0	0	126.31
125.303	0	0	0	0	0	0	0	0	126.31
125.308	0	0	0	0	0	0	0	0	126.315
125.312	0	0	0	0	0	0	0	0	126.32
125.318	0	0	0	0	0	0	0	0	126.325
125.332	0	0	0	0	0	0	0	0	126.339
125.345	0	0	0	0	0	0	0	0	126.352
125.354	0	0	0	0	0	0	0	0	126.361
125.405	0	0	0	0	0	0	0	0	126.412
125.432	0	0	0	0	0	0	0	0	126.439
125.437	0	0	0	0	0	0	0	0	126.445
125.44	0	0	0	0	0	0	0	0	126.448
125.491	0	0	0	0	0	0	0	0	126.498
125.518	0	0	0	0	0	0	0	0	126.525
125.529	0	0	0	0	0	0	0	0	126.537
125.534	0	0	0	0	0	0	0	0	126.541
125.551	0	0	0	0	0	0	0	0	126.558
125.566	0	0	0	0	0	0	0	0	126.573
125.568	0	0	0	0	0	0	0	0	126.575
125.597	0	0	0	0	0	0	0	0	126.605
125.605	0	0	0	0	0	0	0	0	126.612
125.61	0	0	0	0	0	0	0	0	126.617
125.615	0	0	0	0	0	0	0	0	126.622
125.617	0	0	0	0	0	0	0	0	126.624
125.621	0	0	0	0	0	0	0	0	126.628
125.629	0	0	0	0	0	0	0	0	126.636
125.637	0	0	0	0	0	0	0	0	126.644
125.638	0	0	0	0	0	0	0	0	126.646
125.649	0	0	0	0	0	0	0	0	126.656
125.654	0	0	0	0	0	0	0	0	126.662
125.657	0	0	0	0	0	0	0	0	126.664
125.661	0	0	0	0	0	0	0	0	126.668
125.663	0	0	0	0	0	0	0	0	126.67
125.663	0	0	0	0	0	0	0	0	126.67
125.682	0	0	0	0	0	0	0	0	126.69
125.685	0	0	0	0	0	0	0	0	126.692
125.687	0	0	0	0	0	0	0	0	126.694
125.688	0	0	0	0	0	0	0	0	126.695
125.69	0	0	0	0	0	0	0	0	126.697
125.691	0	0	0	0	0	0	0	0	126.698
125.694	0	0	0	0	0	0	0	0	126.701
125.704	0	0	0	0	0	0	0	0	126.711
125.705	0	0	0	0	0	0	0	0	126.712
125.711	0	0	0	0	0	0	0	0	126.718
125.711	0	0	0	0	0	0	0	0	126.718
125.712	0	0	0	0	0	0	0	0	126.719
125.713	0	0	0	0	0	0	0	0	126.721
125.714	0	0	0	0	0	0	0	0	126.721
125.715	0	0	0	0	0	0	0	0	126.722
125.715	0	0	0	0	0	0	0	0	126.722
125.716	0	0	0	0	0	0	0	0	126.724
125.719	0	0	0	0	0	0	0	0	126.726
125.719	0	0	0	0	0	0	0	0	126.726
125.722	0	0	0	0	0	0	0	0	126.729
125.723	0	0	0	0	0	0	0	0	126.73
125.723	0	0	0	0	0	0	0	0	126.731
125.73	0	0	0	0	0	0	0	0	126.737
125.731	0	0	0	0	0	0	0	0	126.738
125.732	0	0	0	0	0	0	0	0	126.74
125.732	0	0	0	0	0	0	0	0	126.74
125.737	0	0	0	0	0	0	0	0	126.744
125.74	0	0	0	0	0	0	0	0	126.747
125.741	0	0	0	0	0	0	0	0	126.748
125.744	0	0	0	0	0	0	0	0	126.751
125.746	0	0	0	0	0	0	0	0	126.753
125.746	0	0	0	0	0	0	0	0	126.754
125.749	0	0	0	0	0	0	0	0	126.756
125.749	0	0	0	0	0	0	0	0	126.756
125.749	0	0	0	0	0	0	0	0	126.756
125.75	0	0	0	0	0	0	0	0	126.757
125.751	0	0	0	0	0	0	0	0	126.758
125.751	0	0	0	0	0	0	0	0	126.759
125.752	0	0	0	0	0	0	0	0	126.76
125.753	0	0	0	0	0	0	0	0	126.761
125.755	0	0	0	0	0	0	0	0	126.762
125.755	0	0	0	0	0	0	0	0	126.763
125.756	0	0	0	0	0	0	0	0	126.763
125.756	0	0	0	0	0	0	0	0	126.763
125.756	0	0	0	0	0	0	0	0	126.763
125.758	0	0	0	0	0	0	0	0	126.765
125.76	0	0	0	0	0	0	0	0	126.768
125.762	0	0	0	0	0	0	0	0	126.769
125.764	0	0	0	0	0	0	0	0	126.771
125.764	0	0	0	0	0	0	0	0	126.771
125.767	0	0	0	0	0	0	0	0	126.774
125.768	0	0	0	0	0	0	0	0	126.776
125.769	0	0	0	0	0	0	0	0	126.776
125.769	0	0	0	0	0	0	0	0	126.777
125.771	0	0	0	0	0	0	0	0	126.778
125.772	0	0	0	0	0	0	0	0	126.779
125.774	0	0	0	0	0	0	0	0	126.781
125.774	0	0	0	0	0	0	0	0	126.782
125.775	0	0	0	0	0	0	0	0	126.782
125.776	0	0	0	0	0	0	0	0	126.783
125.778	0	0	0	0	0	0	0	0	126.786
125.779	0	0	0	0	0	0	0	0	126.786
125.779	0	0	0	0	0	0	0	0	126.786
125.779	0	0	0	0	0	0	0	0	126.787
125.782	0	0	0	0	0	0	0	0	126.79
125.783	0	0	0	0	0	0	0	0	126.79
125.783	0	0	0	0	0	0	0	0	126.79
125.783	0	0	0	0	0	0	0	0	126.79
125.784	0	0	0	0	0	0	0	0	126.791
125.785	0	0	0	0	0	0	0	0	126.792
125.787	0	0	0	0	0	0	0	0	126.794
125.788	0	0	0	0	0	0	0	0	126.796
125.79	0	0	0	0	0	0	0	0	126.797
125.793	0	0	0	0	0	0	0	0	126.8
125.793	0	0	0	0	0	0	0	0	126.8
125.795	0	0	0	0	0	0	0	0	126.802
125.796	0	0	0	0	0	0	0	0	126.803
125.797	0	0	0	0	0	0	0	0	126.804
125.798	0	0	0	0	0	0	0	0	126.805
125.799	0	0	0	0	0	0	0	0	126.807
125.8	0	0	0	0	0	0	0	0	126.808
125.801	0	0	0	0	0	0	0	0	126.808
125.801	0	0	0	0	0	0	0	0	126.809
125.802	0	0	0	0	0	0	0	0	126.809
125.802	0	0	0	0	0	0	0	0	126.809
125.802	0	0	0	0	0	0	0	0	126.809
125.802	0	0	0	0	0	0	0	0	126.81
125.804	0	0	0	0	0	0	0	0	126.812
125.805	0	0	0	0	0	0	0	0	126.812
125.805	0	0	0	0	0	0	0	0	126.813
125.806	0	0	0	0	0	0	0	0	126.813
125.807	0	0	0	0	0	0	0	0	126.815
125.808	0	0	0	0	0	0	0	0	126.815
125.809	0	0	0	0	0	0	0	0	126.816
125.812	0	0	0	0	0	0	0	0	126.819
125.812	0	0	0	0	0	0	0	0	126.819
125.812	0	0	0	0	0	0	0	0	126.82
125.813	0	0	0	0	0	0	0	0	126.82
125.813	0	0	0	0	0	0	0	0	126.82
125.814	0	0	0	0	0	0	0	0	126.821
125.815	0	0	0	0	0	0	0	0	126.822
125.816	0	0	0	0	0	0	0	0	126.823
125.816	0	0	0	0	0	0	0	0	126.824
125.817	0	0	0	0	0	0	0	0	126.825
125.819	0	0	0	0	0	0	0	0	126.826
125.819	0	0	0	0	0	0	0	0	126.826
125.821	0	0	0	0	0	0	0	0	126.828
125.822	0	0	0	0	0	0	0	0	126.829
125.822	0	0	0	0	0	0	0	0	126.83
125.823	0	0	0	0	0	0	0	0	126.831
125.824	0	0	0	0	0	0	0	0	126.831
125.824	0	0	0	0	0	0	0	0	126.831
125.825	0	0	0	0	0	0	0	0	126.832
125.825	0	0	0	0	0	0	0	0	126.832
125.825	0	0	0	0	0	0	0	0	126.832
125.826	0	0	0	0	0	0	0	0	126.833
125.826	0	0	0	0	0	0	0	0	126.833
125.827	0	0	0	0	0	0	0	0	126.834
125.827	0	0	0	0	0	0	0	0	126.834
125.829	0	0	0	0	0	0	0	0	126.836
125.829	0	0	0	0	0	0	0	0	126.837
125.831	0	0	0	0	0	0	0	0	126.839
125.832	0	0	0	0	0	0	0	0	126.839
125.832	0	0	0	0	0	0	0	0	126.84
125.833	0	0	0	0	0	0	0	0	126.84
125.834	0	0	0	0	0	0	0	0	126.841
125.834	0	0	0	0	0	0	0	0	126.842
125.835	0	0	0	0	0	0	0	0	126.842
125.835	0	0	0	0	0	0	0	0	126.843
125.836	0	0	0	0	0	0	0	0	126.843
125.836	0	0	0	0	0	0	0	0	126.843
125.837	0	0	0	0	0	0	0	0	126.845
125.837	0	0	0	0	0	0	0	0	126.845
125.838	0	0	0	0	0	0	0	0	126.845
125.838	0	0	0	0	0	0	0	0	126.845
125.839	0	0	0	0	0	0	0	0	126.846
125.839	0	0	0	0	0	0	0	0	126.847
125.84	0	0	0	0	0	0	0	0	126.848
125.841	0	0	0	0	0	0	0	0	126.849
125.842	0	0	0	0	0	0	0	0	126.849
125.842	0	0	0	0	0	0	0	0	126.849
125.842	0	0	0	0	0	0	0	0	126.85
125.844	0	0	0	0	0	0	0	0	126.851
125.845	0	0	0	0	0	0	0	0	126.852
125.846	0	0	0	0	0	0	0	0	126.853
125.847	0	0	0	0	0	0	0	0	126.854
125.847	0	0	0	0	0	0	0	0	126.854
125.849	0	0	0	0	0	0	0	0	126.856
125.849	0	0	0	0	0	0	0	0	126.856
125.849	0	0	0	0	0	0	0	0	126.857
125.851	0	0	0	0	0	0	0	0	126.858
125.851	0	0	0	0	0	0	0	0	126.858
125.852	0	0	0	0	0	0	0	0	126.859
125.853	0	0	0	0	0	0	0	0	126.86
125.854	0	0	0	0	0	0	0	0	126.862
125.855	0	0	0	0	0	0	0	0	126.862
125.855	0	0	0	0	0	0	0	0	126.862
125.855	0	0	0	0	0	0	0	0	126.862
125.856	0	0	0	0	0	0	0	0	126.863
125.856	0	0	0	0	0	0	0	0	126.863
125.857	0	0	0	0	0	0	0	0	126.864
125.857	0	0	0	0	0	0	0	0	126.864
125.858	0	0	0	0	0	0	0	0	126.865
125.858	0	0	0	0	0	0	0	0	126.865
125.858	0	0	0	0	0	0	0	0	126.866
125.858	0	0	0	0	0	0	0	0	126.866
125.859	0	0	0	0	0	0	0	0	126.866
125.859	0	0	0	0	0	0	0	0	126.867
125.863	0	0	0	0	0	0	0	0	126.87
125.863	0	0	0	0	0	0	0	0	126.87
125.864	0	0	0	0	0	0	0	0	126.872
125.865	0	0	0	0	0	0	0	0	126.872
125.865	0	0	0	0	0	0	0	0	126.872
125.867	0	0	0	0	0	0	0	0	126.874
125.867	0	0	0	0	0	0	0	0	126.875
125.868	0	0	0	0	0	0	0	0	126.875
125.872	0	0	0	0	0	0	0	0	126.879
125.873	0	0	0	0	0	0	0	0	126.88
125.874	0	0	0	0	0	0	0	0	126.881
125.875	0	0	0	0	0	0	0	0	126.882
125.875	0	0	0	0	0	0	0	0	126.882
125.875	0	0	0	0	0	0	0	0	126.883
125.876	0	0	0	0	0	0	0	0	126.883
125.876	0	0	0	0	0	0	0	0	126.884
125.877	0	0	0	0	0	0	0	0	126.884
125.878	0	0	0	0	0	0	0	0	126.885
125.878	0	0	0	0	0	0	0	0	126.886
125.88	0	0	0	0	0	0	0	0	126.887
125.88	0	0	0	0	0	0	0	0	126.887
125.881	0	0	0	0	0	0	0	0	126.888
125.881	0	0	0	0	0	0	0	0	126.889
125.882	0	0	0	0	0	0	0	0	126.889
125.883	0	0	0	0	0	0	0	0	126.89
125.884	0	0	0	0	0	0	0	0	126.891
125.885	0	0	0	0	0	0	0	0	126.892
125.885	0	0	0	0	0	0	0	0	126.893
125.888	0	0	0	0	0	0	0	0	126.895
125.888	0	0	0	0	0	0	0	0	126.895
125.889	0	0	0	0	0	0	0	0	126.896
125.889	0	0	0	0	0	0	0	0	126.897
125.89	0	0	0	0	0	0	0	0	126.897
125.891	0	0	0	0	0	0	0	0	126.898
125.891	0	0	0	0	0	0	0	0	126.898
125.891	0	0	0	0	0	0	0	0	126.899
125.892	0	0	0	0	0	0	0	0	126.899
125.892	0	0	0	0	0	0	0	0	126.899
125.893	0	0	0	0	0	0	0	0	126.9
125.893	0	0	0	0	0	0	0	0	126.901
125.894	0	0	0	0	0	0	0	0	126.901
125.894	0	0	0	0	0	0	0	0	126.902
125.896	0	0	0	0	0	0	0	0	126.903
125.896	0	0	0	0	0	0	0	0	126.904
125.897	0	0	0	0	0	0	0	0	126.904
125.897	0	0	0	0	0	0	0	0	126.905
125.901	0	0	0	0	0	0	0	0	126.908
125.902	0	0	0	0	0	0	0	0	126.909
125.903	0	0	0	0	0	0	0	0	126.91
125.903	0	0	0	0	0	0	0	0	126.91
125.904	0	0	0	0	0	0	0	0	126.911
125.906	0	0	0	0	0	0	0	0	126.913
125.906	0	0	0	0	0	0	0	0	126.914
125.909	0	0	0	0	0	0	0	0	126.916
125.911	0	0	0	0	0	0	0	0	126.918
125.911	0	0	0	0	0	0	0	0	126.919
125.912	0	0	0	0	0	0	0	0	126.919
125.912	0	0	0	0	0	0	0	0	126.92
125.913	0	0	0	0	0	0	0	0	126.92
125.914	0	0	0	0	0	0	0	0	126.921
125.915	0	0	0	0	0	0	0	0	126.923
125.916	0	0	0	0	0	0	0	0	126.923
125.916	0	0	0	0	0	0	0	0	126.923
125.916	0	0	0	0	0	0	0	0	126.923
125.917	0	0	0	0	0	0	0	0	126.924
125.919	0	0	0	0	0	0	0	0	126.926
125.919	0	0	0	0	0	0	0	0	126.927
125.922	0	0	0	0	0	0	0	0	126.929
125.923	0	0	0	0	0	0	0	0	126.93
125.925	0	0	0	0	0	0	0	0	126.933
125.928	0	0	0	0	0	0	0	0	126.935
125.931	0	0	0	0	0	0	0	0	126.939
125.932	0	0	0	0	0	0	0	0	126.939
125.932	0	0	0	0	0	0	0	0	126.939
125.932	0	0	0	0	0	0	0	0	126.94
125.933	0	0	0	0	0	0	0	0	126.94
125.933	0	0	0	0	0	0	0	0	126.94
125.934	0	0	0	0	0	0	0	0	126.941
125.935	0	0	0	0	0	0	0	0	126.943
125.939	0	0	0	0	0	0	0	0	126.946
125.94	0	0	0	0	0	0	0	0	126.947
125.942	0	0	0	0	0	0	0	0	126.949
125.943	0	0	0	0	0	0	0	0	126.95
125.943	0	0	0	0	0	0	0	0	126.951
125.944	0	0	0	0	0	0	0	0	126.951
125.945	0	0	0	0	0	0	0	0	126.952
125.945	0	0	0	0	0	0	0	0	126.952
125.946	0	0	0	0	0	0	0	0	126.954
125.947	0	0	0	0	0	0	0	0	126.955
125.948	0	0	0	0	0	0	0	0	126.955
125.948	0	0	0	0	0	0	0	0	126.955
125.95	0	0	0	0	0	0	0	0	126.957
125.952	0	0	0	0	0	0	0	0	126.959
125.953	0	0	0	0	0	0	0	0	126.96
125.957	0	0	0	0	0	0	0	0	126.964
125.964	0	0	0	0	0	0	0	0	126.971
125.966	0	0	0	0	0	0	0	0	126.974
125.967	0	0	0	0	0	0	0	0	126.975
125.969	0	0	0	0	0	0	0	0	126.976
125.969	0	0	0	0	0	0	0	0	126.976
125.97	0	0	0	0	0	0	0	0	126.977
125.97	0	0	0	0	0	0	0	0	126.977
125.97	0	0	0	0	0	0	0	0	126.978
125.97	0	0	0	0	0	0	0	0	126.978
125.971	0	0	0	0	0	0	0	0	126.979
125.972	0	0	0	0	0	0	0	0	126.98
125.974	0	0	0	0	0	0	0	0	126.981
125.974	0	0	0	0	0	0	0	0	126.981
125.975	0	0	0	0	0	0	0	0	126.983
125.976	0	0	0	0	0	0	0	0	126.984
125.977	0	0	0	0	0	0	0	0	126.985
125.979	0	0	0	0	0	0	0	0	126.986
125.984	0	0	0	0	0	0	0	0	126.992
125.985	0	0	0	0	0	0	0	0	126.993
125.986	0	0	0	0	0	0	0	0	126.994
125.987	0	0	0	0	0	0	0	0	126.994
125.989	0	0	0	0	0	0	0	0	126.996
125.99	0	0	0	0	0	0	0	0	126.998
125.993	0	0	0	0	0	0	0	0	127
125.993	0	0	0	0	0	0	0	0	127.001
125.994	0	0	0	0	0	0	0	0	127.001
125.995	0	0	0	0	0	0	0	0	127.002
125.998	0	0	0	0	0	0	0	0	127.005
125.999	0	0	0	0	0	0	0	0	127.006
126	0	0	0	0	0	0	0	0	127.007
126	0	0	0	0	0	0	0	0	127.008
126.001	0	0	0	0	0	0	0	0	127.009
126.004	0	0	0	0	0	0	0	0	127.011
126.005	0	0	0	0	0	0	0	0	127.013
126.007	0	0	0	0	0	0	0	0	127.014
126.008	0	0	0	0	0	0	0	0	127.015
126.008	0	0	0	0	0	0	0	0	127.016
126.009	0	0	0	0	0	0	0	0	127.017
126.01	0	0	0	0	0	0	0	0	127.017
126.01	0	0	0	0	0	0	0	0	127.018
126.011	0	0	0	0	0	0	0	0	127.018
126.012	0	0	0	0	0	0	0	0	127.019
126.013	0	0	0	0	0	0	0	0	127.02
126.013	0	0	0	0	0	0	0	0	127.021
126.013	0	0	0	0	0	0	0	0	127.021
126.016	0	0	0	0	0	0	0	0	127.023
126.016	0	0	0	0	0	0	0	0	127.024
126.018	0	0	0	0	0	0	0	0	127.025
126.019	0	0	0	0	0	0	0	0	127.026
126.02	0	0	0	0	0	0	0	0	127.027
126.021	0	0	0	0	0	0	0	0	127.029
126.025	0	0	0	0	0	0	0	0	127.032
126.026	0	0	0	0	0	0	0	0	127.033
126.027	0	0	0	0	0	0	0	0	127.034
126.027	0	0	0	0	0	0	0	0	127.035
126.031	0	0	0	0	0	0	0	0	127.039
126.033	0	0	0	0	0	0	0	0	127.04
126.041	0	0	0	0	0	0	0	0	127.048
126.043	0	0	0	0	0	0	0	0	127.05
126.047	0	0	0	0	0	0	0	0	127.054
126.047	0	0	0	0	0	0	0	0	127.054
126.048	0	0	0	0	0	0	0	0	127.056
126.049	0	0	0	0	0	0	0	0	127.056
126.051	0	0	0	0	0	0	0	0	127.058
126.059	0	0	0	0	0	0	0	0	127.066
126.081	0	0	0	0	0	0	0	0	127.089
126.087	0	0	0	0	0	0	0	0	127.095
126.093	0	0	0	0	0	0	0	0	127.101
126.1	0	0	0	0	0	0	0	0	127.107
126.105	0	0	0	0	0	0	0	0	127.112
126.105	0	0	0	0	0	0	0	0	127.112
126.106	0	0	0	0	0	0	0	0	127.114
126.135	0	0	0	0	0	0	0	0	127.142
126.14	0	0	0	0	0	0	0	0	127.148
126.165	0	0	0	0	0	0	0	0	127.173
126.176	0	0	0	0	0	0	0	0	127.183
126.201	0	0	0	0	0	0	0	0	127.208
126.212	0	0	0	0	0	0	0	0	127.219
126.221	0	0	0	0	0	0	0	0	127.228
126.244	0	0	0	0	0	0	0	0	127.252
126.371	0	0	0	0	0	0	0	0	127.379
126.397	0	0	0	0	0	0	0	0	127.404
126.403	0	0	0	0	0	0	0	0	127.41
126.41	0	0	0	0	0	0	0	0	127.417
126.413	0	0	0	0	0	0	0	0	127.42
126.432	0	0	0	0	0	0	0	0	127.439
126.452	0	0	0	0	0	0	0	0	127.46
126.466	0	0	0	0	0	0	0	0	127.473
126.468	0	0	0	0	0	0	0	0	127.475
126.48	0	0	0	0	0	0	0	0	127.487
126.494	0	0	0	0	0	0	0	0	127.502
126.511	0	0	0	0	0	0	0	0	127.518
126.525	0	0	0	0	0	0	0	0	127.532
126.544	0	0	0	0	0	0	0	0	127.551
126.56	0	0	0	0	0	0	0	0	127.567
126.601	0	0	0	0	0	0	0	0	127.608
126.611	0	0	0	0	0	0	0	0	127.618
126.612	0	0	0	0	0	0	0	0	127.619
126.625	0	0	0	0	0	0	0	0	127.632
126.634	0	0	0	0	0	0	0	0	127.642
126.642	0	0	0	0	0	0	0	0	127.649
126.659	0	0	0	0	0	0	0	0	127.667
126.66	0	0	0	0	0	0	0	0	127.667
126.685	0	0	0	0	0	0	0	0	127.692
126.714	0	0	0	0	0	0	0	0	127.721
126.718	0	0	0	0	0	0	0	0	127.725
126.722	0	0	0	0	0	0	0	0	127.729
126.733	0	0	0	0	0	0	0	0	127.74
126.733	0	0	0	0	0	0	0	0	127.741
126.735	0	0	0	0	0	0	0	0	127.742
126.736	0	0	0	0	0	0	0	0	127.744
126.739	0	0	0	0	0	0	0	0	127.747
126.743	0	0	0	0	0	0	0	0	127.75
126.744	0	0	0	0	0	0	0	0	127.751
126.754	0	0	0	0	0	0	0	0	127.761
126.759	0	0	0	0	0	0	0	0	127.767
126.776	0	0	0	0	0	0	0	0	127.783
126.785	0	0	0	0	0	0	0	0	127.793
126.786	0	0	0	0	0	0	0	0	127.793
126.814	0	0	0	0	0	0	0	0	127.821
126.847	0	0	0	0	0	0	0	0	127.854
126.89	0	0	0	0	0	0	0	0	127.898
126.938	0	0	0	0	0	0	0	0	127.945
126.94	0	0	0	0	0	0	0	0	127.947
126.986	5	4	2	0	0	1	0	-0.141373	127.993
127.025	0	0	0	0	0	0	0	0	128.032
127.039	0	0	0	0	0	0	0	0	128.046
127.054	0	0	0	0	0	0	0	0	128.061
127.092	0	0	0	0	0	0	0	0	128.099
127.126	0	0	0	0	0	0	0	0	128.133
127.129	0	0	0	0	0	0	0	0	128.136
127.17	0	0	0	0	0	0	0	0	128.177
127.183	0	0	0	0	0	0	0	0	128.191
127.236	0	0	0	0	0	0	0	0	128.243
127.261	0	0	0	0	0	0	0	0	128.268
127.266	0	0	0	0	0	0	0	0	128.274
127.278	0	0	0	0	0	0	0	0	128.285
127.293	0	0	0	0	0	0	0	0	128.301
127.294	0	0	0	0	0	0	0	0	128.302
127.309	0	0	0	0	0	0	0	0	128.316
127.329	0	0	0	0	0	0	0	0	128.336
127.336	0	0	0	0	0	0	0	0	128.344
127.357	0	0	0	0	0	0	0	0	128.365
127.361	0	0	0	0	0	0	0	0	128.368
127.367	0	0	0	0	0	0	0	0	128.375
127.373	0	0	0	0	0	0	0	0	128.381
127.384	0	0	0	0	0	0	0	0	128.392
127.409	0	0	0	0	0	0	0	0	128.416
127.422	0	0	0	0	0	0	0	0	128.43
127.431	0	0	0	0	0	0	0	0	128.438
127.449	0	0	0	0	0	0	0	0	128.457
127.46	0	0	0	0	0	0	0	0	128.467
127.549	0	0	0	0	0	0	0	0	128.556
127.551	0	0	0	0	0	0	0	0	128.559
127.576	0	0	0	0	0	0	0	0	128.583
127.585	0	0	0	0	0	0	0	0	128.593
127.606	0	0	0	0	0	0	0	0	128.613
127.606	0	0	0	0	0	0	0	0	128.614
127.617	0	0	0	0	0	0	0	0	128.625
127.631	0	0	0	0	0	0	0	0	128.638
127.646	0	0	0	0	0	0	0	0	128.653
127.681	0	0	0	0	0	0	0	0	128.688
127.697	0	0	0	0	0	0	0	0	128.704
127.704	0	0	0	0	0	0	0	0	128.712
127.711	0	0	0	0	0	0	0	0	128.718
127.72	0	0	0	0	0	0	0	0	128.727
127.724	0	0	0	0	0	0	0	0	128.731
127.738	0	0	0	0	0	0	0	0	128.745
127.741	0	0	0	0	0	0	0	0	128.748
127.76	0	0	0	0	0	0	0	0	128.767
127.783	0	0	0	0	0	0	0	0	128.79
127.79	0	0	0	0	0	0	0	0	128.797
127.804	0	0	0	0	0	0	0	0	128.811
127.804	0	0	0	0	0	0	0	0	128.812
127.83	0	0	0	0	0	0	0	0	128.837
127.843	0	0	0	0	0	0	0	0	128.85
127.863	0	0	0	0	0	0	0	0	128.871
127.867	0	0	0	0	0	0	0	0	128.874
127.876	0	0	0	0	0	0	0	0	128.883
127.877	0	0	0	0	0	0	0	0	128.884
127.883	0	0	0	0	0	0	0	0	128.89
127.946	0	0	0	0	0	0	0	0	128.953
127.987	0	0	0	0	0	0	0	0	128.994
128.02	0	0	0	0	0	0	0	0	129.027
128.031	0	0	0	0	0	0	0	0	129.038
128.035	0	0	0	0	0	0	0	0	129.042
128.085	0	0	0	0	0	0	0	0	129.092
128.108	0	0	0	0	0	0	0	0	129.115
128.137	0	0	0	0	0	0	0	0	129.144
128.149	0	0	0	0	0	0	0	0	129.157
128.153	0	0	0	0	0	0	0	0	129.16
128.186	0	0	0	0	0	0	0	0	129.193
128.189	0	0	0	0	0	0	0	0	129.196
128.202	0	0	0	0	0	0	0	0	129.209
128.258	0	0	0	0	0	0	0	0	129.265
128.326	0	0	0	0	0	0	0	0	129.333
128.362	0	0	0	0	0	0	0	0	129.369
128.416	0	0	0	0	0	0	0	0	129.423
128.427	0	0	0	0	0	0	0	0	129.434
128.451	0	0	0	0	0	0	0	0	129.458
128.451	0	0	0	0	0	0	0	0	129.458
128.501	0	0	0	0	0	0	0	0	129.508
128.582	0	0	0	0	0	0	0	0	129.589
128.594	0	0	0	0	0	0	0	0	129.601
128.615	0	0	0	0	0	0	0	0	129.622
128.676	0	0	0	0	0	0	0	0	129.683
128.678	0	0	0	0	0	0	0	0	129.685
128.693	0	0	0	0	0	0	0	0	129.7
128.724	0	0	0	0	0	0	0	0	129.731
128.731	0	0	0	0	0	0	0	0	129.739
128.735	0	0	0	0	0	0	0	0	129.743
128.737	0	0	0	0	0	0	0	0	129.744
128.741	0	0	0	0	0	0	0	0	129.748
128.759	0	0	0	0	0	0	0	0	129.766
128.759	0	0	0	0	0	0	0	0	129.766
128.793	0	0	0	0	0	0	0	0	129.8
128.814	0	0	0	0	0	0	0	0	129.822
128.817	0	0	0	0	0	0	0	0	129.825
128.832	0	0	0	0	0	0	0	0	129.839
128.867	0	0	0	0	0	0	0	0	129.874
128.875	0	0	0	0	0	0	0	0	129.882
128.903	0	0	0	0	0	0	0	0	129.91
128.974	0	0	0	0	0	0	0	0	129.981
128.993	0	0	0	0	0	0	0	0	130
129.001	0	0	0	0	0	0	0	0	130.008
129.019	0	0	0	0	0	0	0	0	130.027
129.025	0	0	0	0	0	0	0	0	130.032
129.033	0	0	0	0	0	0	0	0	130.04
129.053	0	0	0	0	0	0	0	0	130.06
129.055	0	0	0	0	0	0	0	0	130.063
129.056	0	0	0	0	0	0	0	0	130.063
129.056	6	10	3	0	0	0	0	-0.170758	130.063
129.067	0	0	0	0	0	0	0	0	130.074
129.069	0	0	0	0	0	0	0	0	130.077
129.071	0	0	0	0	0	0	0	0	130.079
129.106	0	0	0	0	0	0	0	0	130.114
129.128	0	0	0	0	0	0	0	0	130.135
129.131	0	0	0	0	0	0	0	0	130.139
129.136	0	0	0	0	0	0	0	0	130.143
129.153	0	0	0	0	0	0	0	0	130.16
129.18	0	0	0	0	0	0	0	0	130.187
129.194	0	0	0	0	0	0	0	0	130.201
129.199	0	0	0	0	0	0	0	0	130.206
129.202	0	0	0	0	0	0	0	0	130.21
129.262	0	0	0	0	0	0	0	0	130.269
129.305	0	0	0	0	0	0	0	0	130.312
129.346	0	0	0	0	0	0	0	0	130.353
129.348	0	0	0	0	0	0	0	0	130.355
129.356	0	0	0	0	0	0	0	0	130.363
129.364	0	0	0	0	0	0	0	0	130.371
129.366	0	0	0	0	0	0	0	0	130.373
129.435	0	0	0	0	0	0	0	0	130.442
129.437	0	0	0	0	0	0	0	0	130.444
129.451	0	0	0	0	0	0	0	0	130.458
129.472	0	0	0	0	0	0	0	0	130.48
129.485	0	0	0	0	0	0	0	0	130.492
129.512	0	0	0	0	0	0	0	0	130.519
129.538	0	0	0	0	0	0	0	0	130.546
129.552	0	0	0	0	0	0	0	0	130.559
129.562	0	0	0	0	0	0	0	0	130.57
129.613	0	0	0	0	0	0	0	0	130.62
129.634	0	0	0	0	0	0	0	0	130.642
129.664	0	0	0	0	0	0	0	0	130.671
129.666	0	0	0	0	0	0	0	0	130.673
129.676	0	0	0	0	0	0	0	0	130.683
129.703	0	0	0	0	0	0	0	0	130.71
129.709	0	0	0	0	0	0	0	0	130.716
129.747	0	0	0	0	0	0	0	0	130.755
129.754	0	0	0	0	0	0	0	0	130.761
129.761	0	0	0	0	0	0	0	0	130.768
129.782	0	0	0	0	0	0	0	0	130.789
129.789	0	0	0	0	0	0	0	0	130.797
129.8	0	0	0	0	0	0	0	0	130.807
129.817	0	0	0	0	0	0	0	0	130.824
129.843	0	0	0	0	0	0	0	0	130.85
129.846	0	0	0	0	0	0	0	0	130.853
129.883	0	0	0	0	0	0	0	0	130.89
129.887	0	0	0	0	0	0	0	0	130.895
129.902	0	0	0	0	0	0	0	0	130.909
129.902	0	0	0	0	0	0	0	0	130.909
129.932	0	0	0	0	0	0	0	0	130.94
129.992	0	0	0	0	0	0	0	0	130.999
130.074	0	0	0	0	0	0	0	0	131.082
130.083	0	0	0	0	0	0	0	0	131.09
130.087	0	0	0	0	0	0	0	0	131.094
130.09	0	0	0	0	0	0	0	0	131.097
130.095	0	0	0	0	0	0	0	0	131.102
130.112	0	0	0	0	0	0	0	0	131.12
130.134	0	0	0	0	0	0	0	0	131.141
130.192	0	0	0	0	0	0	0	0	131.199
130.2	0	0	0	0	0	0	0	0	131.208
130.2	0	0	0	0	0	0	0	0	131.208
130.207	0	0	0	0	0	0	0	0	131.214
130.22	0	0	0	0	0	0	0	0	131.227
130.256	0	0	0	0	0	0	0	0	131.263
130.257	0	0	0	0	0	0	0	0	131.264
130.275	0	0	0	0	0	0	0	0	131.282
130.319	0	0	0	0	0	0	0	0	131.326
130.32	0	0	0	0	0	0	0	0	131.327
130.35	0	0	0	0	0	0	0	0	131.358
130.373	0	0	0	0	0	0	0	0	131.38
130.411	0	0	0	0	0	0	0	0	131.418
130.416	0	0	0	0	0	0	0	0	131.423
130.463	0	0	0	0	0	0	0	0	131.47
130.476	0	0	0	0	0	0	0	0	131.484
130.521	0	0	0	0	0	0	0	0	131.528
130.526	0	0	0	0	0	0	0	0	131.534
130.529	0	0	0	0	0	0	0	0	131.537
130.539	0	0	0	0	0	0	0	0	131.546
130.547	0	0	0	0	0	0	0	0	131.554
130.56	0	0	0	0	0	0	0	0	131.567
130.569	0	0	0	0	0	0	0	0	131.576
130.586	0	0	0	0	0	0	0	0	131.594
130.654	0	0	0	0	0	0	0	0	131.662
130.707	0	0	0	0	0	0	0	0	131.714
130.711	0	0	0	0	0	0	0	0	131.719
130.774	0	0	0	0	0	0	0	0	131.782
130.777	0	0	0	0	0	0	0	0	131.784
130.777	0	0	0	0	0	0	0	0	131.784
130.788	0	0	0	0	0	0	0	0	131.795
130.798	0	0	0	0	0	0	0	0	131.805
130.798	0	0	0	0	0	0	0	0	131.806
130.799	0	0	0	0	0	0	0	0	131.807
130.806	0	0	0	0	0	0	0	0	131.813
130.841	0	0	0	0	0	0	0	0	131.849
130.915	0	0	0	0	0	0	0	0	131.922
130.927	0	0	0	0	0	0	0	0	131.934
130.95	0	0	0	0	0	0	0	0	131.958
130.952	0	0	0	0	0	0	0	0	131.959
130.957	0	0	0	0	0	0	0	0	131.964
130.967	0	0	0	0	0	0	0	0	131.974
130.995	0	0	0	0	0	0	0	0	132.002
130.998	0	0	0	0	0	0	0	0	132.005
131.035	0	0	0	0	0	0	0	0	132.042
131.13	0	0	0	0	0	0	0	0	132.137
131.135	0	0	0	0	0	0	0	0	132.142
131.158	0	0	0	0	0	0	0	0	132.165
131.165	0	0	0	0	0	0	0	0	132.172
131.165	0	0	0	0	0	0	0	0	132.172
131.173	0	0	0	0	0	0	0	0	132.18
131.211	0	0	0	0	0	0	0	0	132.218
131.216	0	0	0	0	0	0	0	0	132.223
131.261	0	0	0	0	0	0	0	0	132.268
131.268	0	0	0	0	0	0	0	0	132.276
131.281	0	0	0	0	0	0	0	0	132.288
131.324	0	0	0	0	0	0	0	0	132.331
131.336	0	0	0	0	0	0	0	0	132.344
131.355	0	0	0	0	0	0	0	0	132.363
131.385	0	0	0	0	0	0	0	0	132.392
131.435	0	0	0	0	0	0	0	0	132.443
131.478	0	0	0	0	0	0	0	0	132.486
131.487	0	0	0	0	0	0	0	0	132.495
131.489	0	0	0	0	0	0	0	0	132.497
131.511	0	0	0	0	0	0	0	0	132.518
131.517	0	0	0	0	0	0	0	0	132.525
131.543	0	0	0	0	0	0	0	0	132.551
131.589	0	0	0	0	0	0	0	0	132.596
131.597	0	0	0	0	0	0	0	0	132.604
131.599	0	0	0	0	0	0	0	0	132.606
131.611	0	0	0	0	0	0	0	0	132.618
131.625	0	0	0	0	0	0	0	0	132.633
131.643	0	0	0	0	0	0	0	0	132.651
131.648	0	0	0	0	0	0	0	0	132.655
131.667	0	0	0	0	0	0	0	0	132.675
131.696	0	0	0	0	0	0	0	0	132.703
131.729	0	0	0	0	0	0	0	0	132.736
131.74	0	0	0	0	0	0	0	0	132.748
131.773	0	0	0	0	0	0	0	0	132.78
131.807	0	0	0	0	0	0	0	0	132.814
131.809	0	0	0	0	0	0	0	0	132.817
131.817	0	0	0	0	0	0	0	0	132.824
131.819	0	0	0	0	0	0	0	0	132.826
131.82	0	0	0	0	0	0	0	0	132.827
131.827	0	0	0	0	0	0	0	0	132.834
131.921	0	0	0	0	0	0	0	0	132.928
131.946	0	0	0	0	0	0	0	0	132.953
131.983	0	0	0	0	0	0	0	0	132.99
131.996	0	0	0	0	0	0	0	0	133.003
132.006	0	0	0	0	0	0	0	0	133.014
132.081	0	0	0	0	0	0	0	0	133.088
132.089	0	0	0	0	0	0	0	0	133.096
132.095	0	0	0	0	0	0	0	0	133.102
132.097	0	0	0	0	0	0	0	0	133.104
132.104	0	0	0	0	0	0	0	0	133.112
132.109	0	0	0	0	0	0	0	0	133.117
132.11	0	0	0	0	0	0	0	0	133.117
132.153	0	0	0	0	0	0	0	0	133.16
132.162	0	0	0	0	0	0	0	0	133.169
132.17	0	0	0	0	0	0	0	0	133.177
132.187	0	0	0	0	0	0	0	0	133.194
132.203	0	0	0	0	0	0	0	0	133.21
132.246	0	0	0	0	0	0	0	0	133.253
132.252	0	0	0	0	0	0	0	0	133.259
132.27	0	0	0	0	0	0	0	0	133.277
132.272	0	0	0	0	0	0	0	0	133.28
132.275	0	0	0	0	0	0	0	0	133.282
132.301	0	0	0	0	0	0	0	0	133.308
132.301	0	0	0	0	0	0	0	0	133.309
132.312	0	0	0	0	0	0	0	0	133.319
132.353	0	0	0	0	0	0	0	0	133.36
132.359	0	0	0	0	0	0	0	0	133.366
132.362	0	0	0	0	0	0	0	0	133.369
132.371	0	0	0	0	0	0	0	0	133.378
132.379	0	0	0	0	0	0	0	0	133.386
132.391	0	0	0	0	0	0	0	0	133.398
132.409	0	0	0	0	0	0	0	0	133.416
132.446	0	0	0	0	0	0	0	0	133.453
132.451	0	0	0	0	0	0	0	0	133.458
132.454	0	0	0	0	0	0	0	0	133.462
132.478	0	0	0	0	0	0	0	0	133.485
132.597	0	0	0	0	0	0	0	0	133.604
132.599	0	0	0	0	0	0	0	0	133.607
[truncated: 22,443 more rows]
